# Supplementary material for: Understanding the evolutionary relationships and major traits of Bacillus through comparative genomics
Source: BMC Genomics. 2010 May 26;11:332. doi: 10.1186/1471-2164-11-332 (PMC2890564; doi:10.1186/1471-2164-11-332)
Supplement: Additional file 1 — Core genome concatenate alignment in FASTA format. [file 1471-2164-11-332-S1.ZIP]

Archive with 1 entries (1 files):
- core.fas
