# Supplementary material for: Understanding the evolutionary relationships and major traits of Bacillus through comparative genomics
Source: BMC Genomics. 2010 May 26;11:332. doi: 10.1186/1471-2164-11-332 (PMC2890564; doi:10.1186/1471-2164-11-332)
Supplement: Additional file 2 — Supplementary tables. Table S1. Current Bacillus sp. genome projects. Table S2. GI numbers, gene acronyms, and annotation for the 814 core genome genes. Table S3. Sporulation core genes. [file 1471-2164-11-332-S2.XLS]

## Sheet: S1
SUPERKINGDOM	PHYLUM	CLASS	ORDER	FAMILY	GENUS	SPECIES	DOMAIN	ORGANISM NAME	STRAIN	SEROVAR/BIOVAR	COMMON NAME	NCBI PROJECT NAME	CULTURE COLLECTION	TYPE STRAIN	GOLDSTAMP	OLD GOLDSTAMP	PROJECT TYPE	PROJECT STATUS	AVAILABILITY	SEQUENCING CENTERS	FUNDING	CONTACT NAME	CONTACT EMAIL	CONTACT URL	LOCUS TAG	COMPLETION DATE	PUBLICATION	PROJECT RELEVANCE	NCBI TAXON ID	NCBI PROJECT ID	NCBI ARCHIVE ID	SHORT READS ARCHIVE ID	GCAT_ID	HMP ID	HOMD ID	STRAININFO ID	GREENGENES OBJECT ID	IMG OBJECT ID	GENOME DATA	SEQUENCING STATUS	SEQUENCING QUALITY	COMMENTS	LIBRARY METHOD	READS COUNT	VECTOR	ASSEMBLY METHOD	SEQUENCING DEPTH	GENE CALLING METHOD	CONTIG COUNT
Bacteria	Firmicutes	Bacilli	Bacillales	Bacillaceae	Anoxybacillus	Anoxybacillus flavithermus	BACTERIAL	Anoxybacillus flavithermus WK1, DSM 2641	WK1, DSM 2641			Anoxybacillus flavithermus WK1	IFO 15317, NBRC 15317, DSM 2641	Yes	Gc00883	Gi02887	Genome	Complete and Published	Public	Univ of Hawaii at Manoa		Alam M	alam@hawaii.edu			2008-11-13	Genome Biol 9, R161	Biotechnological	491915	28245			003615_GCAT				14518	643348508	NC_011567	Complete			3Kb, 6Kb	55975	pUC118	Phred/Phrap/Consed, CAP3, Seqman II		Glimmer
Bacteria	Firmicutes	Bacilli	Bacillales	Bacillaceae	Bacillus	Bacillus amyloliquefaciens	BACTERIAL	Bacillus amyloliquefaciens FZB42	FZB42			Bacillus amyloliquefaciens FZB42		No	Gc00633	Gi00049	Genome	Complete and Published	Public	Competence Network, Goettingen Genomics Laboratory		Borriss R	rainer.borriss@rz.hu-berlin.de		RBAM	2007-08-01	Nature Biotechnol 25, 1007-14	Agricultural, Suppresses Plant Pathogens, Biotechnological, Antibiotic production	326423	13403			000711_GCAT				242694	640753005	NC_009725	Complete
Bacteria	Firmicutes	Bacilli	Bacillales	Bacillaceae	Bacillus	Bacillus anthracis	BACTERIAL	Bacillus anthracis Sterne	Sterne			Bacillus anthracis str. Sterne	NCTC 8234, CCUG 3275		Gc00195		Genome	Complete and Published	Public	Los Alamos National Laboratory, DOE Joint Genome Institute	DOE	Gilna P	pgil@lanl.gov			2004-06-24	Unpublished	Medical	260799	10878			000415_GCAT			322641	25802	637000015	AE017225, NC_005945	Complete
Bacteria	Firmicutes	Bacilli	Bacillales	Bacillaceae	Bacillus	Bacillus anthracis	BACTERIAL	Bacillus anthracis Ames Ancestor A2084 (0581)	Ames Ancestor A2084 (0581)			Bacillus anthracis str. 'Ames Ancestor'			Gc00189		Genome	Complete and Published	Public	J. Craig Venter Institute	ONR, DOE, NIH-NIAID	Ravel J	jravel@som.umaryland.edu			2004-05-20	J Bacteriol. 191, 445-6	Medical, Human Pathogen	261594	10784			000421_GCAT				128585	637000013	AE017334, NC_007530	Complete							11.5x
Bacteria	Firmicutes	Bacilli	Bacillales	Bacillaceae	Bacillus	Bacillus anthracis	BACTERIAL	Bacillus anthracis Ames	Ames			Bacillus anthracis str. Ames			Gc00136		Genome	Complete and Published	Public	J. Craig Venter Institute	ONR, DOE, NIH-NIAID	Read TD		http://www.tigr.org/~tread/		2003-05-01	Nature 423, 81-86	Medical, Biothreat	198094	309			000474_GCAT				128751	637000014	AE016877, NC_003997	Complete
Bacteria	Firmicutes	Bacilli	Bacillales	Bacillaceae	Bacillus	Bacillus anthracis	BACTERIAL	Bacillus anthracis CDC 684	CDC 684			Bacillus anthracis str. CDC 684	NRRL 3495, NRS 234		Gc00984	Gi03652	Genome	Complete and Published	Public	LANL, J. Craig Venter Institute	NIH-NIAID	JCVI			BAMEG	2009-04-20	Unpublished	Biothreat, Medical, Human Pathogen	568206	31329			004446_GCAT					643692006	NC_012581	Complete	Level 6: Finished
Bacteria	Firmicutes	Bacilli	Bacillales	Bacillaceae	Bacillus	Bacillus anthracis	BACTERIAL	Bacillus anthracis A0248	A0248			Bacillus anthracis str. A0248			Gc00993		Genome	Complete and Published	Public	Los Alamos National Laboratory, J. Craig Venter Institute		Brettin T	brettin@lanl.gov		BAA	2009-05-01	Unpublished	Animal Pathogen, Medical, Cattle Pathogen	592021	33543			005149_GCAT					643692005	NC_012659	Complete	Level 6: Finished
Bacteria	Firmicutes	Bacilli	Bacillales	Bacillaceae	Bacillus	Bacillus anthracis	BACTERIAL	Bacillus anthracis A2012 (Florida isolate)	A2012 (Florida isolate)			Bacillus anthracis str. A2012			Gi00059		Genome	incomplete	Public	J. Craig Venter Institute	DOE	Read TD		http://www.tigr.org/~tread/	Bant			Biothreat, Medical, Human Pathogen	191218	299			000712_GCAT					640048227	NZ_AAAC00000000	Draft
Bacteria	Firmicutes	Bacilli	Bacillales	Bacillaceae	Bacillus	Bacillus anthracis	BACTERIAL	Bacillus anthracis Kruger B (GT87)	Kruger B (GT87)			Bacillus anthracis str. Kruger B			Gi00054		Genome	incomplete	Public	J. Craig Venter Institute	NIH-NIAID	Read TD		http://www.tigr.org/~tread/				Biothreat, Medical, Human Pathogen	205919	324			000713_GCAT					0	NZ_AAEQ00000000	Draft							11.76X
Bacteria	Firmicutes	Bacilli	Bacillales	Bacillaceae	Bacillus	Bacillus anthracis	BACTERIAL	Bacillus anthracis WesternNA USA6153 (A0071, GT3 Group A1a)	WesternNA USA6153 (A0071, GT3 Group A1a)			Bacillus anthracis str. Western North America USA6153			Gi00057		Genome	incomplete	Public	J. Craig Venter Institute	NIH-NIAID	Read TD		http://www.tigr.org/~tread/				Biothreat, Medical, Human Pathogen	212045	337			000714_GCAT					0	NZ_AAER00000000	Draft							12.26X
Bacteria	Firmicutes	Bacilli	Bacillales	Bacillaceae	Bacillus	Bacillus anthracis	BACTERIAL	Bacillus anthracis A1055 (Group C)	A1055 (Group C)			Bacillus anthracis str. A1055			Gi00050		Genome	incomplete	Public	J. Craig Venter Institute	NIH-NIAID							Biothreat, Medical, Human Pathogen	280355	10795			000715_GCAT					0	NZ_AAEO00000000	Draft							12.87X
Bacteria	Firmicutes	Bacilli	Bacillales	Bacillaceae	Bacillus	Bacillus anthracis	BACTERIAL	Bacillus anthracis Australia 94 (GT55, Group A3a) (A0039)	Australia 94 (GT55, Group A3a) (A0039)			Bacillus anthracis str. Australia 94			Gi00052		Genome	incomplete	Public	J. Craig Venter Institute	NIH-NIAID							Biothreat, Human Pathogen, Medical	280477	10799			000717_GCAT					0	NZ_AAES00000000	Draft							14.51X
Bacteria	Firmicutes	Bacilli	Bacillales	Bacillaceae	Bacillus	Bacillus anthracis	BACTERIAL	Bacillus anthracis CNEVA-9066 (GT79 Group B2)	CNEVA-9066 (GT79 Group B2)			Bacillus anthracis str. CNEVA-9066			Gi00053		Genome	incomplete	Public	J. Craig Venter Institute	NIH-NIAID							Biothreat, Medical, Human Pathogen	280354	10796			000718_GCAT					0	NZ_AAEN00000000	Draft							13X
Bacteria	Firmicutes	Bacilli	Bacillales	Bacillaceae	Bacillus	Bacillus anthracis	BACTERIAL	Bacillus anthracis Vollum (GT77 Group A4)	Vollum (GT77 Group A4)			Bacillus anthracis str. Vollum			Gi00056		Genome	incomplete	Public	J. Craig Venter Institute	NIH-NIAID							Biothreat, Medical, Human Pathogen	261591	10797			000719_GCAT					0	NZ_AAEP00000000	Draft							15.68X
Bacteria	Firmicutes	Bacilli	Bacillales	Bacillaceae	Bacillus	Bacillus anthracis	BACTERIAL	Bacillus anthracis Tsiankovskii-I	Tsiankovskii-I			Bacillus anthracis Tsiankovskii-I			Gi01379		Genome	incomplete	Public	J. Craig Venter Institute	NIH-NIAID				BantT			Biothreat, Medical, Human Pathogen	405536	17709			000726_GCAT				266240	641736138	NZ_ABDN00000000	Draft							11.4x
Bacteria	Firmicutes	Bacilli	Bacillales	Bacillaceae	Bacillus	Bacillus anthracis	BACTERIAL	Bacillus anthracis A0174, 74-412C-8; K1979	A0174, 74-412C-8; K1979			Bacillus anthracis str. A0174			Gi02624		Genome	incomplete	Public	Los Alamos National Laboratory, DOE Joint Genome Institute		Brettin T	brettin@lanl.gov		BAO			Medical, Animal Pathogen	486622	27921			003352_GCAT				269972	641736251	NZ_ABLT00000000	Draft
Bacteria	Firmicutes	Bacilli	Bacillales	Bacillaceae	Bacillus	Bacillus anthracis	BACTERIAL	Bacillus anthracis A0193, 96-10355; K1256	A0193, 96-10355; K1256			Bacillus anthracis str. A0193			Gi02625		Genome	incomplete	Public	Los Alamos National Laboratory, DOE Joint Genome Institute		Brettin T	brettin@lanl.gov		BAQ			Animal Pathogen, Medical, Cattle Pathogen	486619	27923			003353_GCAT				269224	641736158	NZ_ABKF00000000	Draft							7x
Bacteria	Firmicutes	Bacilli	Bacillales	Bacillaceae	Bacillus	Bacillus anthracis	BACTERIAL	Bacillus anthracis A0389, Bekasi; 89; K1938	A0389, Bekasi; 89; K1938			Bacillus anthracis str. A0389			Gi02626		Genome	incomplete	Public	Los Alamos National Laboratory, DOE Joint Genome Institute		Brettin T	brettin@lanl.gov		BAK			Medical, Animal Pathogen	486623	27917			003354_GCAT				265640	641736155	NZ_ABLB00000000	Draft							10x
Bacteria	Firmicutes	Bacilli	Bacillales	Bacillaceae	Bacillus	Bacillus anthracis	BACTERIAL	Bacillus anthracis A0442, K88	A0442, K88			Bacillus anthracis str. A0442			Gi02627		Genome	incomplete	Public	Los Alamos National Laboratory, DOE Joint Genome Institute		Brettin T	brettin@lanl.gov		BAH			Medical, Animal Pathogen	486621	27915			003355_GCAT				260892	641736159	NZ_ABKG00000000	Draft							9x
Bacteria	Firmicutes	Bacilli	Bacillales	Bacillaceae	Bacillus	Bacillus anthracis	BACTERIAL	Bacillus anthracis A0465, LSU465; RA3; K2762	A0465, LSU465; RA3; K2762			Bacillus anthracis str. A0465			Gi02628		Genome	incomplete	Public	Los Alamos National Laboratory, DOE Joint Genome Institute		Brettin T	brettin@lanl.gov		BAM			Animal Pathogen, Medical, Cattle Pathogen	486620	27919			003356_GCAT				266355	641736250	NZ_ABLH00000000	Draft
Bacteria	Firmicutes	Bacilli	Bacillales	Bacillaceae	Bacillus	Bacillus anthracis	BACTERIAL	Bacillus anthracis A0488, K4596	A0488, K4596			Bacillus anthracis str. A0488	ATCC 14578	Yes	Gi02629		Genome	incomplete	Public	Los Alamos National Laboratory, DOE Joint Genome Institute		Bruce D	microbes@cuba.jgi-psf.org		BAC			Animal Pathogen, Medical, Cattle Pathogen	486624	27913			003357_GCAT				267636	641736173	NZ_ABJC00000000	Draft
Bacteria	Firmicutes	Bacilli	Bacillales	Bacillaceae	Bacillus	Bacillus anthracis	BACTERIAL	Bacillus anthracis A16R	A16R			Bacillus anthracis str. A16R			Gi05264		Genome	incomplete	Public	Beijing Genomics Institute								Biothreat, Medical, Human Pathogen	673518	40353			006241_GCAT					0		In progress
Bacteria	Firmicutes	Bacilli	Bacillales	Bacillaceae	Bacillus	Bacillus anthracis	BACTERIAL	Bacillus anthracis 34F2 (NMRC)	34F2 (NMRC)			Bacillus anthracis '34F2 (NMRC)'			Gi03220		Genome	incomplete	Public	Naval Medical Research Center		Read TD		http://www.tigr.org/~tread/				Medical, Biothreat	526966	29643			003979_GCAT					0
Bacteria	Firmicutes	Bacilli	Bacillales	Bacillaceae	Bacillus	Bacillus anthracis	BACTERIAL	Bacillus anthracis 34F2 delta gerH	34F2 delta gerH			Bacillus anthracis '34F2 delta gerH'			Gi03221		Genome	incomplete	Public	Naval Medical Research Center		Read TD		http://www.tigr.org/~tread/				Medical, Biothreat	526965	29641			003980_GCAT					0
Bacteria	Firmicutes	Bacilli	Bacillales	Bacillaceae	Bacillus	Bacillus anthracis	BACTERIAL	Bacillus anthracis 4229	4229						Gi04209		Genome	incomplete	Public	National Veterinary Inst, Uppsala								Biothreat, Medical, Human Pathogen	634496	34519			005044_GCAT					0
Bacteria	Firmicutes	Bacilli	Bacillales	Bacillaceae	Bacillus	Bacillus anthracis	BACTERIAL	Bacillus anthracis CI	CI						Gi04269		Genome	incomplete	Public	Georg-August-Univ Goettingen								Biothreat, Medical, Human Pathogen	637380	36309			005104_GCAT					0
Bacteria	Firmicutes	Bacilli	Bacillales	Bacillaceae	Bacillus	Bacillus atrophaeus	BACTERIAL	Bacillus atrophaeus ATCC 9372	ATCC 9372				NBRC 13721, IFO 13721, ATCC 9372, DSM 675, NCDO 738, NCIB 8058, CIP 77.18		Gi04358		Genome	incomplete	Public	Edgewood Chemical Biological Center								Biotechnological	640707	37683			005211_GCAT					0
Bacteria	Firmicutes	Bacilli	Bacillales	Bacillaceae	Bacillus	Bacillus cellulosilyticus	BACTERIAL	Bacillus cellulosilyticus N-4, DSM 2522	N-4, DSM 2522				ATCC 21833, DSM 2522, JCM 9156, FERM P-1141	Yes	Gi04394		Genome	incomplete	Public	DOE Joint Genome Institute	DOE	Bruce D	microbes@cuba.jgi-psf.org					Biotechnological	649639	38423			005251_GCAT					0		In progress
Bacteria	Firmicutes	Bacilli	Bacillales	Bacillaceae	Bacillus	Bacillus cereus	BACTERIAL	Bacillus cereus cytotoxis NVH 391-98	NVH 391-98			Bacillus cereus subsp. cytotoxis NVH 391-98			Gc00617	Gi00792	Genome	Complete and Published	Public	INRA, DOE Joint Genome Institute	DOE	Sorokin A	sorokine@jouy.inra.fr		Bcer98	2007-07-17	Unpublished	Medical	315749	13624			000735_GCAT				242541	640753006	NC_009674	Complete							10x
Bacteria	Firmicutes	Bacilli	Bacillales	Bacillaceae	Bacillus	Bacillus cereus	BACTERIAL	Bacillus cereus E33L (ZK)	E33L (ZK)			Bacillus cereus E33L			Gc00215		Genome	Complete and Published	Public	Los Alamos National Laboratory, DOE Joint Genome Institute	DOE	Gilna P	pgil@lanl.gov			2004-09-16	J. Bacteriology 188, 3382-3390	Animal Pathogen, Medical, Human Pathogen, Biothreat	288681	12468			000395_GCAT				129281	637000018	CP000001, NC_006274	Complete
Bacteria	Firmicutes	Bacilli	Bacillales	Bacillaceae	Bacillus	Bacillus cereus	BACTERIAL	Bacillus cereus ATCC 10987	ATCC 10987			Bacillus cereus ATCC 10987	ATCC 10987		Gc00173		Genome	Complete and Published	Public	J. Craig Venter Institute	ONR, NIH-NIAID	Read T	ReadT@NMRC.NAVY.MIL		BCE	2004-02-11	NAR 32, 977-988	Biothreat, Medical, Human Pathogen	222523	74			000437_GCAT			95588	89896	637000016	NC_003909, AE017194	Complete
Bacteria	Firmicutes	Bacilli	Bacillales	Bacillaceae	Bacillus	Bacillus cereus	BACTERIAL	Bacillus cereus DSM 31, ATCC 14579	DSM 31, ATCC 14579			Bacillus cereus ATCC 14579	ATCC 14579	Yes	Gc00135		Genome	Complete and Published	Public	INRA, Integrated Genomics Inc	DARPA	Ivanova N	NNIvanova@lbl.gov		BC	2003-05-01	Nature 423, 87-91	Biothreat, Medical, Human Pathogen	226900	384			000475_GCAT			4491	129093	637000017	NC_004722, AE016877	Complete
Bacteria	Firmicutes	Bacilli	Bacillales	Bacillaceae	Bacillus	Bacillus cereus	BACTERIAL	Bacillus cereus AH187 (F4810/72)	AH187 (F4810/72)			Bacillus cereus AH187			Gc00897	Gi01256	Genome	Complete and Published	Public	J. Craig Venter Institute	NIH-NIAID	Kolsto AB	a.b.kolsto@admin.uio.no		BcerAH	2008-12-10	Unpublished	Biothreat, Medical, Human Pathogen	405534	17715			000723_GCAT				275190	643348510	NC_011658	Complete			33-39Kb, 10-12Kb, 3-5Kb	68568			9.89X
Bacteria	Firmicutes	Bacilli	Bacillales	Bacillaceae	Bacillus	Bacillus cereus	BACTERIAL	Bacillus cereus AH820	AH820			Bacillus cereus AH820			Gc00917	Gi01257	Genome	Complete and Published	Public	J. Craig Venter Institute	NIH-NIAID	JCVI			BcerA	2008-12-19	Unpublished	Biothreat, Medical, Human Pathogen	405535	17711			000724_GCAT				266807	643348511	NC_011773	Complete			33-39Kb, 10-12Kb, 3-5Kb				10.13X
Bacteria	Firmicutes	Bacilli	Bacillales	Bacillaceae	Bacillus	Bacillus cereus	BACTERIAL	Bacillus cereus Q1	Q1			Bacillus cereus Q1			Gc00895	Gi01380	Genome	Complete and Published	Public	Microbial Genome Center of ChMPH		Jin Q	zdsys@vip.sina.com		BCQ	2009-01-23	J Bacteriology 191, 1120-1121	Medical	361100	16220			000727_GCAT					643348514	NC_011969	Complete
Bacteria	Firmicutes	Bacilli	Bacillales	Bacillaceae	Bacillus	Bacillus cereus	BACTERIAL	Bacillus cereus G9842	G9842			Bacillus cereus G9842			Gc00914	Gi01384	Genome	Complete and Published	Public	J. Craig Venter Institute	NIH-NIAID	Hoffmaster A	amh9@cdc.gov		BcerG	2008-12-19	Unpublished	Biothreat, Medical, Human Pathogen	405531	17733			000731_GCAT				264486	643348513	NC_011772	Complete			33-39Kb, 10-12Kb, 3-5Kb				10.11X
Bacteria	Firmicutes	Bacilli	Bacillales	Bacillaceae	Bacillus	Bacillus cereus	BACTERIAL	Bacillus cereus B4264 (2002734361)	B4264 (2002734361)			Bacillus cereus B4264			Gc00903	Gi01385	Genome	Complete and Published	Public	J. Craig Venter Institute	NIH-NIAID	Hoffmaster A	amh9@cdc.gov		BcerB	2008-12-17	Unpublished	Biothreat, Medical, Human Pathogen	405532	17731			000732_GCAT				264447	643348512	NC_011725	Complete			33-39Kb, 10-12Kb, 3-5Kb				11.69X
Bacteria	Firmicutes	Bacilli	Bacillales	Bacillaceae	Bacillus	Bacillus cereus	BACTERIAL	Bacillus cereus 03BB102	03BB102			Bacillus cereus 03BB102			Gc00975	Gi03653	Genome	Complete and Published	Public	J. Craig Venter Institute		JCVI			BCA	2009-03-30	Unpublished	Biothreat, Medical, Human Pathogen	572264	31307			004447_GCAT					643692007	NC_012472	Complete	Level 6: Finished
Bacteria	Firmicutes	Bacilli	Bacillales	Bacillaceae	Bacillus	Bacillus cereus	BACTERIAL	Bacillus cereus G9241	G9241			Bacillus cereus G9241			Gi00034		Genome	incomplete	Public	J. Craig Venter Institute	NIH-NIAID				BCE			Biothreat, Medical, Human Pathogen	269801	10788			000722_GCAT				101470	638341012	NZ_AAEK00000000	Draft							12.3X
Bacteria	Firmicutes	Bacilli	Bacillales	Bacillaceae	Bacillus	Bacillus cereus	BACTERIAL	Bacillus cereus W	W			Bacillus cereus W			Gi01258		Genome	incomplete	Public	J. Craig Venter Institute	NIH-NIAID				BcerW			Biothreat, Medical, Human Pathogen	405917	17717			000725_GCAT				264616	641736182	NZ_ABCZ00000000	Draft							12.15X
Bacteria	Firmicutes	Bacilli	Bacillales	Bacillaceae	Bacillus	Bacillus cereus	BACTERIAL	Bacillus cereus NVH0597-99	NVH0597-99			Bacillus cereus NVH0597-99			Gi01381		Genome	incomplete	Public	J. Craig Venter Institute	NIH-NIAID				BcerN			Biothreat, Medical, Human Pathogen	451707	19955			000728_GCAT				264201	641736141	NZ_ABDK00000000	Draft							11.15X
Bacteria	Firmicutes	Bacilli	Bacillales	Bacillaceae	Bacillus	Bacillus cereus	BACTERIAL	Bacillus cereus H3081.97	H3081.97	MLST type 144		Bacillus cereus H3081.97			Gi01382		Genome	incomplete	Public	J. Craig Venter Institute	NIH-NIAID				BcerH			Biothreat, Medical, Human Pathogen	451708	19957			000729_GCAT				349779	641736136	NZ_ABDL00000000	Draft							10.86X
Bacteria	Firmicutes	Bacilli	Bacillales	Bacillaceae	Bacillus	Bacillus cereus	BACTERIAL	Bacillus cereus AH1134	AH1134			Bacillus cereus AH1134			Gi01383		Genome	incomplete	Public	J. Craig Venter Institute	NIH-NIAID				BcerAH			Biothreat, Medical, Human Pathogen	405533	17719			000730_GCAT				261921	641736134	NZ_ABDA00000000	Draft							9.53X
Bacteria	Firmicutes	Bacilli	Bacillales	Bacillaceae	Bacillus	Bacillus cereus	BACTERIAL	Bacillus cereus 03BB108	03BB108			Bacillus cereus 03BB108			Gi01386		Genome	incomplete	Public	J. Craig Venter Institute	NIH-NIAID	JCVI			Bcer			Biothreat, Medical, Human Pathogen	451709	19959			000733_GCAT				259987	641736135	NZ_ABDM00000000	Draft							9.63X
Bacteria	Firmicutes	Bacilli	Bacillales	Bacillaceae	Bacillus	Bacillus cereus	BACTERIAL	Bacillus cereus AH1273	AH1273			Bacillus cereus AH1273			Gi03192		Genome	incomplete	Public	Naval Medical Research Center		Read TD						Medical, Human Pathogen	526994	29699			003951_GCAT					643886176	NZ_ACMT00000000	Draft							20.9x		412
Bacteria	Firmicutes	Bacilli	Bacillales	Bacillaceae	Bacillus	Bacillus cereus	BACTERIAL	Bacillus cereus AH1272	AH1272			Bacillus cereus AH1272			Gi03193		Genome	incomplete	Public	Naval Medical Research Center		Read TD						Medical, Human Pathogen	526993	29697			003952_GCAT					643886177	NZ_ACMS00000000	Draft							14.1x		416
Bacteria	Firmicutes	Bacilli	Bacillales	Bacillaceae	Bacillus	Bacillus cereus	BACTERIAL	Bacillus cereus AH1271	AH1271			Bacillus cereus AH1271			Gi03194		Genome	incomplete	Public	Naval Medical Research Center		Read TD						Medical, Human Pathogen	526992	29695			003953_GCAT					643886178	NZ_ACMR00000000	Draft							15.2X		367
Bacteria	Firmicutes	Bacilli	Bacillales	Bacillaceae	Bacillus	Bacillus cereus	BACTERIAL	Bacillus cereus AH676	AH676			Bacillus cereus AH676			Gi03195		Genome	incomplete	Public	Naval Medical Research Center		Read						Medical, Human Pathogen	526991	29693			003954_GCAT					643886179	NZ_ACMQ00000000	Draft							12.9X		315
Bacteria	Firmicutes	Bacilli	Bacillales	Bacillaceae	Bacillus	Bacillus cereus	BACTERIAL	Bacillus cereus AH603	AH603			Bacillus cereus AH603			Gi03196		Genome	incomplete	Public	Naval Medical Research Center		Read TD						Medical, Human Pathogen	526990	29691			003955_GCAT					643886180	NZ_ACMP00000000	Draft							16.4X		251
Bacteria	Firmicutes	Bacilli	Bacillales	Bacillaceae	Bacillus	Bacillus cereus	BACTERIAL	Bacillus cereus F65185	F65185			Bacillus cereus F65185			Gi03197		Genome	incomplete	Public	Naval Medical Research Center		Read TD						Medical, Human Pathogen	526989	29689			003956_GCAT					643886101	NZ_ACMO00000000	Draft							9.1X		267
Bacteria	Firmicutes	Bacilli	Bacillales	Bacillaceae	Bacillus	Bacillus cereus	BACTERIAL	Bacillus cereus Rock4-18	Rock4-18			Bacillus cereus Rock4-18			Gi03198		Genome	incomplete	Public	Naval Medical Research Center		Read TD						Medical, Human Pathogen	526988	29687			003957_GCAT					643886105	NZ_ACMN00000000	Draft							9x		176
Bacteria	Firmicutes	Bacilli	Bacillales	Bacillaceae	Bacillus	Bacillus cereus	BACTERIAL	Bacillus cereus Rock4-2	Rock4-2			Bacillus cereus Rock4-2			Gi03199		Genome	incomplete	Public	Naval Medical Research Center		Read TD						Medical, Human Pathogen	526987	29685			003958_GCAT					643886156	NZ_ACMM00000000	Draft							16.2x		323
Bacteria	Firmicutes	Bacilli	Bacillales	Bacillaceae	Bacillus	Bacillus cereus	BACTERIAL	Bacillus cereus Rock3-44	Rock3-44			Bacillus cereus Rock3-44			Gi03200		Genome	incomplete	Public	Naval Medical Research Center		Read TD						Medical, Human Pathogen	526986	29683			003959_GCAT					643886026	NZ_ACML00000000	Draft							15.9x		1055
Bacteria	Firmicutes	Bacilli	Bacillales	Bacillaceae	Bacillus	Bacillus cereus	BACTERIAL	Bacillus cereus Rock3-42	Rock3-42			Bacillus cereus Rock3-42			Gi03201		Genome	incomplete	Public	Naval Medical Research Center		Read TD						Medical, Human Pathogen	526985	29681			003960_GCAT					643886157	NZ_ACMK00000000	Draft									192
Bacteria	Firmicutes	Bacilli	Bacillales	Bacillaceae	Bacillus	Bacillus cereus	BACTERIAL	Bacillus cereus Rock3-29	Rock3-29			Bacillus cereus Rock3-29			Gi03202		Genome	incomplete	Public	Naval Medical Research Center		Read TD						Medical, Human Pathogen	526984	29679			003961_GCAT					643886158	NZ_ACMJ00000000	Draft							19.1x		187
Bacteria	Firmicutes	Bacilli	Bacillales	Bacillaceae	Bacillus	Bacillus cereus	BACTERIAL	Bacillus cereus Rock3-28	Rock3-28			Bacillus cereus Rock3-28			Gi03203		Genome	incomplete	Public	Naval Medical Research Center		Read TD						Medical, Human Pathogen	526983	29677			003962_GCAT					643886159	NZ_ACMI00000000	Draft							15.1x		1149
Bacteria	Firmicutes	Bacilli	Bacillales	Bacillaceae	Bacillus	Bacillus cereus	BACTERIAL	Bacillus cereus Rock1-3	Rock1-3			Bacillus cereus Rock1-3			Gi03205		Genome	incomplete	Public	Naval Medical Research Center		Read TD						Medical, Human Pathogen	526981	29673			003964_GCAT					643886160	NZ_ACMG00000000	Draft							7.5x		171
Bacteria	Firmicutes	Bacilli	Bacillales	Bacillaceae	Bacillus	Bacillus cereus	BACTERIAL	Bacillus cereus ATCC 10876	ATCC 10876			Bacillus cereus ATCC 10876	DSM 9378, ATCC 10876		Gi03206		Genome	incomplete	Public	Naval Medical Research Center		Read TD						Medical, Human Pathogen	526980	29671			003965_GCAT				10876	643886035	NZ_ACLT00000000	Draft							32.5x		245
Bacteria	Firmicutes	Bacilli	Bacillales	Bacillaceae	Bacillus	Bacillus cereus	BACTERIAL	Bacillus cereus 95/8201	95/8201			Bacillus cereus 95/8201			Gi03207		Genome	incomplete	Public	Naval Medical Research Center		Read TD						Medical, Human Pathogen	526979	29669			003966_GCAT					643886161	NZ_ACMF00000000	Draft							9.2x		228
Bacteria	Firmicutes	Bacilli	Bacillales	Bacillaceae	Bacillus	Bacillus cereus	BACTERIAL	Bacillus cereus BDRD-Cer4	BDRD-Cer4			Bacillus cereus BDRD-Cer4			Gi03208		Genome	incomplete	Public	Naval Medical Research Center		Read TD						Medical, Human Pathogen	526978	29667			003967_GCAT					643886162	NZ_ACME00000000	Draft							7.4x		117
Bacteria	Firmicutes	Bacilli	Bacillales	Bacillaceae	Bacillus	Bacillus cereus	BACTERIAL	Bacillus cereus ATCC 4342	ATCC 4342			Bacillus cereus ATCC 4342	ATCC 4342, DSM 6151	Yes	Gi03209		Genome	incomplete	Public	Naval Medical Research Center		Read TM						Medical, Human Pathogen	526977	29665			003968_GCAT				4342	643886033	NZ_ACLZ00000000	Draft							8.2x		105
Bacteria	Firmicutes	Bacilli	Bacillales	Bacillaceae	Bacillus	Bacillus cereus	BACTERIAL	Bacillus cereus BDRD-ST196	BDRD-ST196			Bacillus cereus BDRD-ST196			Gi03210		Genome	incomplete	Public	Naval Medical Research Center		Read TM						Medical, Human Pathogen	526976	29663			003969_GCAT					643886163	NZ_ACMD00000000	Draft							37.3x		284
Bacteria	Firmicutes	Bacilli	Bacillales	Bacillaceae	Bacillus	Bacillus cereus	BACTERIAL	Bacillus cereus BDRD-ST26	BDRD-ST26			Bacillus cereus BDRD-ST26			Gi03211		Genome	incomplete	Public	Naval Medical Research Center		Read TM						Medical, Human Pathogen	526975	29661			003970_GCAT					643886164	NZ_ACMC00000000	Draft							10.4x		182
Bacteria	Firmicutes	Bacilli	Bacillales	Bacillaceae	Bacillus	Bacillus cereus	BACTERIAL	Bacillus cereus BDRD-ST24	BDRD-ST24			Bacillus cereus BDRD-ST24			Gi03212		Genome	incomplete	Public	Naval Medical Research Center	NCBI	Read TM						Medical, Human Pathogen	526974	29659			003971_GCAT					643886165	NZ_ACMB00000000	Draft							33.6x		185
Bacteria	Firmicutes	Bacilli	Bacillales	Bacillaceae	Bacillus	Bacillus cereus	BACTERIAL	Bacillus cereus m1293	m1293			Bacillus cereus m1293			Gi03213		Genome	incomplete	Public	Naval Medical Research Center		Read TD						Medical, Human Pathogen	526973	29657			003972_GCAT					643886042	NZ_ACLS00000000	Draft							40.9x		241
Bacteria	Firmicutes	Bacilli	Bacillales	Bacillaceae	Bacillus	Bacillus cereus	BACTERIAL	Bacillus cereus AH621	AH621			Bacillus cereus AH621			Gi03214		Genome	incomplete	Public	Naval Medical Research Center		Read TD						Medical, Human Pathogen	526972	29655			003973_GCAT					643886031	NZ_ACLX00000000	Draft							8.5x		190
Bacteria	Firmicutes	Bacilli	Bacillales	Bacillaceae	Bacillus	Bacillus cereus	BACTERIAL	Bacillus cereus MM3	MM3			Bacillus cereus MM3			Gi03215		Genome	incomplete	Public	Naval Medical Research Center		Read TD						Medical, Human Pathogen	526971	29653			003974_GCAT					643886038	NZ_ACLW00000000	Draft							30.8x		197
Bacteria	Firmicutes	Bacilli	Bacillales	Bacillaceae	Bacillus	Bacillus cereus	BACTERIAL	Bacillus cereus BGSC 6E1	BGSC 6E1			Bacillus cereus BGSC 6E1			Gi03216		Genome	incomplete	Public	Naval Medical Research Center		Read TD						Medical, Human Pathogen	526970	29651			003975_GCAT					643886036	NZ_ACLU00000000	Draft							30.1x		202
Bacteria	Firmicutes	Bacilli	Bacillales	Bacillaceae	Bacillus	Bacillus cereus	BACTERIAL	Bacillus cereus mm1550	mm1550			Bacillus cereus mm1550			Gi03217		Genome	incomplete	Public	Naval Medical Research Center		Read TD						Medical, Human Pathogen	526969	29649			003976_GCAT					643886166	NZ_ACMA00000000	Draft							33.7x		124
Bacteria	Firmicutes	Bacilli	Bacillales	Bacillaceae	Bacillus	Bacillus cereus	BACTERIAL	Bacillus cereus R309803	R309803			Bacillus cereus R309803			Gi03218		Genome	incomplete	Public	Naval Medical Research Center		Read TD						Medical, Human Pathogen	526968	29647			003977_GCAT					643886032	NZ_ACLY00000000	Draft							43.8x		227
Bacteria	Firmicutes	Bacilli	Bacillales	Bacillaceae	Bacillus	Bacillus cereus	BACTERIAL	Bacillus cereus 172560W	172560W			Bacillus cereus 172560W			Gi03219		Genome	incomplete	Public	Naval Medical Research Center		Read TD						Medical, Human Pathogen	526967	29645			003978_GCAT					643886037	NZ_ACLV00000000	Draft							34.1x		152
Bacteria	Firmicutes	Bacilli	Bacillales	Bacillaceae	Bacillus	Bacillus cereus	BACTERIAL	Bacillus cereus Rock1-15	Rock1-15			Bacillus cereus Rock1-15			Gi04298		Genome	incomplete	Public	Naval Medical Research Center		Read TD						Medical, Human Pathogen	526982	29675			005144_GCAT					643886123	NZ_ACMH00000000	Draft							16.9x		199
Bacteria	Firmicutes	Bacilli	Bacillales	Bacillaceae	Bacillus	Bacillus cereus	BACTERIAL	Bacillus cereus F0837/76	F0837/76			Bacillus cereus F837/76			Gi01000		Genome	incomplete	Public	INRA, Genoscope		Sorokin A	sorokine@jouy.inra.fr					Medical, Human Pathogen	347495	15716			000736_GCAT					0
Bacteria	Firmicutes	Bacilli	Bacillales	Bacillaceae	Bacillus	Bacillus clausii	BACTERIAL	Bacillus clausii KSM-K16	KSM-K16			Bacillus clausii KSM-K16			Gc00228		Genome	Complete and Published	Public	Kao Corporation, Japan		Kawai S	kawai.shuji@kao.co.jp		ABC	2004-10-20	Unpublished	Biotechnological	66692	13291			000382_GCAT				128510	637000019	AP006627, NC_006582	Complete
Bacteria	Firmicutes	Bacilli	Bacillales	Bacillaceae	Bacillus	Bacillus coagulans	BACTERIAL	Bacillus coagulans 36D1	36D1			Bacillus coagulans 36D1			Gi01001		Genome	Permanent Draft	Public	DOE Joint Genome Institute	DOE	Bruce D	microbes@cuba.jgi-psf.org		BcoaDRAFT			Bioenergy, Biofuels, Medical, Food industry, Biotechnological	345219	15679			000738_GCAT				207475	640196208	NZ_AAWV00000000	Complete	Level 1: Standard Draft						9.5x
Bacteria	Firmicutes	Bacilli	Bacillales	Bacillaceae	Bacillus	Bacillus coahuilensis	BACTERIAL	Bacillus coahuilensis m4-4	m4-4			Bacillus coahuilensis m4-4	CECT 7197, NRRL B-41737		Gi03380	Gc00768	Genome	incomplete	Public	Cinvestav Campus Guanajuato		Herrera-Estrella L	lherrera@ira.cinvestav.mx						441769	19551			002616_GCAT				185852	642979338	NZ_ABFU00000000	Draft
Bacteria	Firmicutes	Bacilli	Bacillales	Bacillaceae	Bacillus	Bacillus halodurans	BACTERIAL	Bacillus halodurans C-125	C-125			Bacillus halodurans C-125	JCM9153		Gc00031		Genome	Complete and Published	Public	JAMSTEC		Takami H	takamih@jamstec.go.jp		BH	2000-04-10	Nucleic Acids Res 28, 4317-31	Alkaliphilic enzyme production, Laundry detergents, Biotechnological	272558	235			000579_GCAT			267986	54543	637000020	NC_002570, BA000004	Complete
Bacteria	Firmicutes	Bacilli	Bacillales	Bacillaceae	Bacillus	Bacillus lentus	BACTERIAL	Bacillus lentus PS5	PS5			Bacillus lentus PS5			Gi02292		Genome	incomplete	Public	Boo Ali sina Univ								Biotechnological	456487	19977			003014_GCAT				242813	0
Bacteria	Firmicutes	Bacilli	Bacillales	Bacillaceae	Bacillus	Bacillus licheniformis	BACTERIAL	Bacillus licheniformis DSM13 Goettingen	DSM13 Goettingen			Bacillus licheniformis ATCC 14580	ATCC 14580	Yes	Gc00221		Genome	Complete and Published	Public	Goettingen Genomics Laboratory, Competence Network	Henkel	Ehrenreich A	aehrenr@gwdg.de		BL	2004-09-28	J Mol Microbiol Biotechnol 7, 204-11	Biotechnological, Medical, Human Pathogen	279010	13082			000389_GCAT			29491	128618	639279303	NC_006322, AE017333	Complete
Bacteria	Firmicutes	Bacilli	Bacillales	Bacillaceae	Bacillus	Bacillus licheniformis	BACTERIAL	Bacillus licheniformis DSM13 Novozymes	DSM13 Novozymes			Bacillus licheniformis ATCC 14580	ATCC 14580	Yes	Gc00213		Genome	Complete and Published	Public	INRA, AstraZeneca, Novozymes Biotech Inc.		Berka RM	ramb@novozymes.com		BL	2004-09-13	Genome Biology 5, R77	Biotechnological, Medical, Human Pathogen	279010	12388			000397_GCAT			29491	128618	639279304	NC_006270, CP000002	Complete
Bacteria	Firmicutes	Bacilli	Bacillales	Bacillaceae	Bacillus	Bacillus megaterium	BACTERIAL	Bacillus megaterium QM B1551	QM B1551			Bacillus megaterium QM B1551	ATCC12872	No	Gi01242		Genome	incomplete	Public	J. Craig Venter Institute	NSF	Ravel J		http://www.tigr.org/faculty/Ravel_Jacques/index.shtml				Biotechnological, Agricultural, Vitamin production	545693	30165			000740_GCAT				81504	0
Bacteria	Firmicutes	Bacilli	Bacillales	Bacillaceae	Bacillus	Bacillus mycoides	BACTERIAL	Bacillus mycoides Rock3-17	Rock3-17			Bacillus mycoides Rock3-17			Gi03189		Genome	incomplete	Public	Naval Medical Research Center		Read TD						Medical	526999	29705			003948_GCAT					643886173	NZ_ACMW00000000	Draft							9.0x		311
Bacteria	Firmicutes	Bacilli	Bacillales	Bacillaceae	Bacillus	Bacillus mycoides	BACTERIAL	Bacillus mycoides Rock1-4	Rock1-4			Bacillus mycoides Rock1-4			Gi03190		Genome	incomplete	Public	Naval Medical Research Center		Read TD							526998	29703			003949_GCAT					643886174	NZ_ACMV00000000	Draft							13.4x		611
Bacteria	Firmicutes	Bacilli	Bacillales	Bacillaceae	Bacillus	Bacillus mycoides	BACTERIAL	Bacillus mycoides DSM 2048	DSM 2048			Bacillus mycoides DSM 2048	DSM 2048, ATCC 6462	Yes	Gi03191		Genome	incomplete	Public	Naval Medical Research Center		Read TD							526997	29701			003950_GCAT					643886175	NZ_ACMU00000000	Draft							8.1x		200
Bacteria	Firmicutes	Bacilli	Bacillales	Bacillaceae	Bacillus	Bacillus pseudofirmus	BACTERIAL	Bacillus pseudofirmus OF4	OF4			Bacillus pseudofirmus OF4			Gi03032		Genome	incomplete	Public	Allegheny-Singer Research Institute									398511	28811			003771_GCAT				20318	0
Bacteria	Firmicutes	Bacilli	Bacillales	Bacillaceae	Bacillus	Bacillus pseudomycoides	BACTERIAL	Bacillus pseudomycoides DSM 12442	DSM 12442			Bacillus pseudomycoides DSM 12442	DSM 12442, NRRL B617	Yes	Gi03188		Genome	incomplete	Public	Naval Medical Research Center		Read TD						Medical	527000	29707			003947_GCAT				238006	643886172	NZ_ACMX00000000	Draft							8.5x		305
Bacteria	Firmicutes	Bacilli	Bacillales	Bacillaceae	Bacillus	Bacillus pumilus	BACTERIAL	Bacillus pumilus SAFR-032	SAFR-032			Bacillus pumilus SAFR-032			Gc00656	Gi00716	Genome	Complete and Published	Public	BCM-HGSC	NSF	Highlander, SK	sarahh@bcm.tmc.edu		BPUM	2007-09-26	PLoS ONE 2, e928	Bioenergy, Medical, Biotechnological	315750	20391			000741_GCAT				251227	640753007	NC_009848	Complete
Bacteria	Firmicutes	Bacilli	Bacillales	Bacillaceae	Bacillus	Bacillus pumilus	BACTERIAL	Bacillus pumilus ATCC 7061	ATCC 7061			Bacillus pumilus ATCC 7061	ATCC 7061	Yes	Gi03241		Genome	incomplete	Public	J. Craig Venter Institute		Brettin T	brettin@lanl.gov		BAT			Medical	536229	29785			004000_GCAT				319639	642791616	NZ_ABRX00000000	Draft
Bacteria	Firmicutes	Bacilli	Bacillales	Bacillaceae	Bacillus	Bacillus pumilus	BACTERIAL	Bacillus pumilus SAFR-032	SAFR-032			Bacillus pumilus SAFR-032			Gi00674		Genome	incomplete	Public	Jet Propulsion Laboratory		Venkateswaran K	kjvenkat@jpl.nasa.gov					Medical	315750	13626			000752_GCAT				251227	0
Bacteria	Firmicutes	Bacilli	Bacillales	Bacillaceae	Bacillus	Bacillus selenitireducens	BACTERIAL	Bacillus selenitireducens MLS-10	MLS-10			Bacillus selenitireducens MLS10	ATCC 700615	Yes	Gi00921		Genome	incomplete	Public	DOE Joint Genome Institute	DOE	Stolz J	stolz@mailbox.cr.duq.edu		BselDRAFT			Biotechnological	439292	13376			000753_GCAT				250140	641380445	NZ_ABHZ00000000	Draft
Bacteria	Firmicutes	Bacilli	Bacillales	Bacillaceae	Bacillus	Bacillus smithii	BACTERIAL	Bacillus smithii 7_3_47FAA	7_3_47FAA						Gi04876		Genome	incomplete	Public	Broad Institute	NIH	Broad	hmpstrainsbroad@broad.mit.edu		ACWF			Medical, Human Microbiome Project (HMP)	665952	40007			005785_GCAT	1015				0		Awaiting DNA
Bacteria	Firmicutes	Bacilli	Bacillales	Bacillaceae	Bacillus	Bacillus sp.	BACTERIAL	Bacillus sp.							Gi03914		Genome	targeted	Public		NIH							Medical, Human Microbiome Project (HMP)	1409				004710_GCAT	98				0		Targeted
Bacteria	Firmicutes	Bacilli	Bacillales	Bacillaceae	Bacillus	Bacillus sp. 2_A_57_CT2	BACTERIAL	Bacillus sp. 2_A_57_CT2	2_A_57_CT2						Gi04886		Genome	incomplete	Public	Broad Institute	NIH	Broad	hmpstrainsbroad@broad.mit.edu		ACWD			Medical, Human Microbiome Project (HMP)	665959	40003			005795_GCAT	1013				0		Awaiting DNA
Bacteria	Firmicutes	Bacilli	Bacillales	Bacillaceae	Bacillus	Bacillus sp. 7_6_55CFAA_CT2	BACTERIAL	Bacillus sp. 7_6_55CFAA_CT2	7_6_55CFAA_CT2						Gi04877		Genome	incomplete	Public	Broad Institute	NIH	Broad	hmpstrainsbroad@broad.mit.edu					Medical, Human Microbiome Project (HMP)	665957	40005			005786_GCAT	1014				0		Awaiting DNA
Bacteria	Firmicutes	Bacilli	Bacillales	Bacillaceae	Bacillus	Bacillus sp. B14905	BACTERIAL	Bacillus sp. B14905	B14905			Bacillus sp. B14905			Gi01402		Genome	incomplete	Public	SDSU, J. Craig Venter Institute	Moore Foundation	Edwards R		http://www.sci.sdsu.edu/~smaloy/CMS/	BB14905			Marine Microbial Initiative (MMI), Environmental	388400	18949			000855_GCAT				212211	640612200	NZ_AAXV00000000	Draft
Bacteria	Firmicutes	Bacilli	Bacillales	Bacillaceae	Bacillus	Bacillus sp. BT1B_CT2	BACTERIAL	Bacillus sp. BT1B_CT2	BT1B_CT2						Gi04878		Genome	incomplete	Public	Broad Institute	NIH	Broad	hmpstrainsbroad@broad.mit.edu		ACWC			Medical, Human Microbiome Project (HMP)	665958	40001			005787_GCAT	1012				0		Awaiting DNA
Bacteria	Firmicutes	Bacilli	Bacillales	Bacillaceae	Bacillus	Bacillus sp. m3-13	BACTERIAL	Bacillus sp. m3-13	m3-13		Bacillus sp. m3-13				Gi03604		Genome	incomplete	Public	Cinvestav del IPN									406124	38237			004396_GCAT					0
Bacteria	Firmicutes	Bacilli	Bacillales	Bacillaceae	Bacillus	Bacillus sp. NRRL B-14911	BACTERIAL	Bacillus sp NRRL B-14911	NRRL B-14911			Bacillus sp. NRRL B-14911	NRRL B-14911		Gi00834		Genome	incomplete	Public	Rice Univ, J. Craig Venter Institute	Moore Foundation	Siefert J		http://www.stat.rice.edu/~siefert/	B14911			Marine Microbial Initiative (MMI), Environmental	313627	13545			000755_GCAT				156268	638341014	NZ_AAOX00000000	Draft
Bacteria	Firmicutes	Bacilli	Bacillales	Bacillaceae	Bacillus	Bacillus sp. SG-1	BACTERIAL	Bacillus sp. SG-1	SG-1			Bacillus sp. SG-1			Gi01403		Genome	incomplete	Public	UCSD, J. Craig Venter Institute	Moore Foundation	Tebo B		http://tebolab.ucsd.edu/	BSG			Marine Microbial Initiative (MMI), Environmental	161544	19283			000856_GCAT				251168	640963033	NZ_ABCF00000000	Draft
Bacteria	Firmicutes	Bacilli	Bacillales	Bacillaceae	Bacillus	Bacillus subtilis	BACTERIAL	Bacillus subtilis subtilis 168	168			Bacillus subtilis subsp. subtilis str. 168	JCM 1465, NCIB 3610, CCM 2216, IAM 12118, LMG 7135, ATCC 6051, NCTC 3610, IFO 13719, NBRC 13719	Yes	Gc00010		Genome	Complete and Published	Public	Japanese Consortium, European Consortium	EC	Kunst F	fkunst@pasteur.fr		BSU	1997-11-20	Nature 390,249-256	Biotechnological	224308	76			000600_GCAT			103309	128995	637000022	NC_000964, AL009126	Complete
Bacteria	Firmicutes	Bacilli	Bacillales	Bacillaceae	Bacillus	Bacillus subtilis	BACTERIAL	Bacillus subtilis NCIB3 610	NCIB3 610			Bacillus subtilis subsp. subtilis str. NCIB 3610	NCIB3610, BGSC 3A1T		Gi03233		Genome	incomplete	Public	BCM-HGSC		Highlander, SK	sarahh@bcm.tmc.edu					Biotechnological	535026	29891			003992_GCAT					643886130	NZ_ABQL00000000	Draft							49x
Bacteria	Firmicutes	Bacilli	Bacillales	Bacillaceae	Bacillus	Bacillus subtilis	BACTERIAL	Bacillus subtilis subtilis 168	168			Bacillus subtilis subsp. subtilis str. 168	NCIB3610, BGSC 1A700		Gi03234		Genome	incomplete	Public	BCM-HGSC		Chen R	ruichen@bcm.tmc.edu					Biotechnological	224308	29889			003993_GCAT				52408	643886132	NZ_ABQK00000000	Draft							38.2x
Bacteria	Firmicutes	Bacilli	Bacillales	Bacillaceae	Bacillus	Bacillus subtilis	BACTERIAL	Bacillus subtilis subtilis SMY	SMY			Bacillus subtilis subsp. subtilis str. SMY	NCIB3610		Gi03239		Genome	incomplete	Public	BCM-HGSC		Chen R	ruichen@bcm.tmc.edu					Biotechnological	535024	29851			003998_GCAT					643886129	NZ_ABQN00000000	Draft							39.5x
Bacteria	Firmicutes	Bacilli	Bacillales	Bacillaceae	Bacillus	Bacillus subtilis	BACTERIAL	Bacillus subtilis subtilis JH642	JH642				BGSC 1A96		Gi03274		Genome	incomplete	Public	BCM-HGSC		Chen R	ruichen@bcm.tmc.edu					Biotechnological	535025	29817			004036_GCAT					643886131	NZ_ABQM00000000	Draft							33x
Bacteria	Firmicutes	Bacilli	Bacillales	Bacillaceae	Bacillus	Bacillus subtilis	BACTERIAL	Bacillus subtilis NCIB3610	NCIB3610				NCIB3610		Gi01245		Genome	incomplete	Public	J. Craig Venter Institute	NSF	Ravel J		http://www.tigr.org/faculty/Ravel_Jacques/index.shtml				Biotechnological	535026				000758_GCAT				312706	0
Bacteria	Firmicutes	Bacilli	Bacillales	Bacillaceae	Bacillus	Bacillus subtilis	BACTERIAL	Bacillus subtilis subtilis L170	L170			Bacillus subtilis subsp. subtilis str. L170			Gi03229		Genome	incomplete	Public	Fritz Lipmann Institute								Biotechnological	536088	30019			003988_GCAT					0
Bacteria	Firmicutes	Bacilli	Bacillales	Bacillaceae	Bacillus	Bacillus subtilis	BACTERIAL	Bacillus subtilis subtilis N170	N170			Bacillus subtilis subsp. subtilis str. N170			Gi03230		Genome	incomplete	Public	Fritz Lipmann Institute								Biotechnological	536089	30013			003989_GCAT					0
Bacteria	Firmicutes	Bacilli	Bacillales	Bacillaceae	Bacillus	Bacillus subtilis	BACTERIAL	Bacillus subtilis subtilis AUSI98	AUSI98			Bacillus subtilis subsp. subtilis str. AUSI98			Gi03516		Genome	incomplete	Public	Univ of Maryland, IGS		Ravel J		http://www.tigr.org/faculty/Ravel_Jacques/index.shtml				Biotechnological	565143	32097			004302_GCAT					0
Bacteria	Firmicutes	Bacilli	Bacillales	Bacillaceae	Bacillus	Bacillus subtilis	BACTERIAL	Bacillus subtilis natto BEST195	BEST195			Bacillus subtilis subsp. natto BEST195			Gi04355		Genome	incomplete	Public	Keio Univ								Biotechnological	645657	38027			005208_GCAT					0
Bacteria	Firmicutes	Bacilli	Bacillales	Bacillaceae	Bacillus	Bacillus subtilis	BACTERIAL	Bacillus subtilis spizizenii W23	W23			Bacillus subtilis subsp. spizizenii str. W23	NRRL B-14472, BGSC 2A9		Gi04481		Genome	incomplete	Public	BGSC								Biotechnological	655816	38713			005339_GCAT					0
Bacteria	Firmicutes	Bacilli	Bacillales	Bacillaceae	Bacillus	Bacillus thuringiensis	BACTERIAL	Bacillus thuringiensis Al Hakam	Al Hakam			Bacillus thuringiensis str. Al Hakam			Gc00463		Genome	Complete and Published	Public	Los Alamos National Laboratory, DOE Joint Genome Institute	DOE	Bruce D	microbes@cuba.jgi-psf.org		BALH	2004-11-27	J. Bacteriology 189, 3680-3681	Agricultural, Insect Pathogen, Biotechnological	412694	18255			000146_GCAT				191300	639633008	NC_008600	Complete						Phred/Phrap/Consed	24x
Bacteria	Firmicutes	Bacilli	Bacillales	Bacillaceae	Bacillus	Bacillus thuringiensis	BACTERIAL	Bacillus thuringiensis konkukian 97-27	97-27	H34		Bacillus thuringiensis serovar konkukian str. 97-27			Gc00196		Genome	Complete and Published	Public	Los Alamos National Laboratory, DOE Joint Genome Institute	DOE	Gilna P	pgil@lanl.gov			2004-06-30	J. Bacteriology 188, 3382-3390	Agricultural, Insect Pathogen, Biotechnological	281309	10877			000414_GCAT				128893	637000023	AE017355, NC_005957	Complete
Bacteria	Firmicutes	Bacilli	Bacillales	Bacillaceae	Bacillus	Bacillus thuringiensis	BACTERIAL	Bacillus thuringiensis sv andalousiensis BGSC 4AW1	sv andalousiensis BGSC 4AW1	andalousiensis		Bacillus thuringiensis serovar andalousiensis BGSC 4AW1			Gi03179		Genome	incomplete	Public	Naval Medical Research Center		Read TD						Insect Pathogen, Biotechnological, Agricultural	527032	29725			003938_GCAT					643886086	NZ_ACNG00000000	Draft							18.0x		257
Bacteria	Firmicutes	Bacilli	Bacillales	Bacillaceae	Bacillus	Bacillus thuringiensis	BACTERIAL	Bacillus thuringiensis ATCC 35646	ATCC 35646	israelensis		Bacillus thuringiensis serovar israelensis ATCC 35646	ATCC 35646		Gi00065		Genome	complete	Public	Integrated Genomics Inc	DARPA	Kapatral V	Vinayak@integratedgenomics.com		RBTH			Agricultural, Insect Pathogen, Biotechnological	339854	15522			000760_GCAT				139039	638341015	NZ_AAJM00000000	Draft
Bacteria	Firmicutes	Bacilli	Bacillales	Bacillaceae	Bacillus	Bacillus thuringiensis	BACTERIAL	Bacillus thuringiensis		IBL4222		Bacillus thuringiensis IBL4222			Gi03174		Genome	incomplete	Public	Naval Medical Research Center		Read TD						Agricultural, Insect Pathogen, Biotechnological	527020	29735			003933_GCAT				223527	643886092	NZ_ACNL00000000	Draft							8.4x		383
Bacteria	Firmicutes	Bacilli	Bacillales	Bacillaceae	Bacillus	Bacillus thuringiensis	BACTERIAL	Bacillus thuringiensis		IBL200		Bacillus thuringiensis IBL200			Gi03175		Genome	incomplete	Public	Naval Medical Research Center		Read TD						Agricultural, Insect Pathogen, Biotechnological	527019	29733			003934_GCAT				223527	643886094	NZ_ACNK00000000	Draft							10.3x		244
Bacteria	Firmicutes	Bacilli	Bacillales	Bacillaceae	Bacillus	Bacillus thuringiensis	BACTERIAL	Bacillus thuringiensis sv huazhongensis BGSC 4BD1	sv huazhongensis BGSC 4BD1	huazhongensis		Bacillus thuringiensis serovar huazhongensis BGSC 4BD1			Gi03176		Genome	incomplete	Public	Naval Medical Research Center		Read TD						Agricultural, Insect Pathogen, Biotechnological	527030	29729			003935_GCAT					643886096	NZ_ACNI00000000	Draft							20x		278
Bacteria	Firmicutes	Bacilli	Bacillales	Bacillaceae	Bacillus	Bacillus thuringiensis	BACTERIAL	Bacillus thuringiensis sv pondicheriensis BGSC 4BA1	sv pondicheriensis BGSC 4BA1	pondicheriensis		Bacillus thuringiensis serovar pondicheriensis BGSC 4BA1			Gi03177		Genome	incomplete	Public	NMRC		Read TD						Agricultural, Insect Pathogen, Biotechnological	527029	29727			003936_GCAT					643886126	NZ_ACNH00000000	Draft							16.9x		185
Bacteria	Firmicutes	Bacilli	Bacillales	Bacillaceae	Bacillus	Bacillus thuringiensis	BACTERIAL	Bacillus thuringiensis sv berliner ATCC 10792	sv berliner ATCC 10792	berliner			DSM 2046, ATCC 10792	Yes	Gi03178		Genome	incomplete	Public	Naval Medical Research Center		Read TD						Agricultural, Insect Pathogen, Biotechnological	527031	29723			003937_GCAT					643886085	NZ_ACNF00000000	Draft							12.2x		253
Bacteria	Firmicutes	Bacilli	Bacillales	Bacillaceae	Bacillus	Bacillus thuringiensis	BACTERIAL	Bacillus thuringiensis sv pakistani t13001	sv pakistani t13001	pakistani		Bacillus thuringiensis serovar pakistani str. t13001			Gi03180		Genome	incomplete	Public	Naval Medical Research Center		Read TD						Agricultural, Insect Pathogen, Biotechnological	527027	29721			003939_GCAT					643886090	NZ_ACNC00000000	Draft							36.8x		617
Bacteria	Firmicutes	Bacilli	Bacillales	Bacillaceae	Bacillus	Bacillus thuringiensis	BACTERIAL	Bacillus thuringiensis sv thuringiensis T01001	sv thuringiensis T01001	thuringiensis		Bacillus thuringiensis serovar thuringiensis str. T01001			Gi03181		Genome	incomplete	Public	Naval Medical Research Center		Read TD						Agricultural, Insect Pathogen, Biotechnological	527025	29719			003940_GCAT					643886091	NZ_ACNA00000000	Draft							9.2x		246
Bacteria	Firmicutes	Bacilli	Bacillales	Bacillaceae	Bacillus	Bacillus thuringiensis	BACTERIAL	Bacillus thuringiensis Bt407	Bt407			Bacillus thuringiensis Bt407			Gi03182		Genome	incomplete	Public	Naval Medical Research Center		Read TD						Agricultural, Insect Pathogen, Biotechnological	527021	29717			003941_GCAT					643886171	NZ_ACMZ00000000	Draft							13.6x		187
Bacteria	Firmicutes	Bacilli	Bacillales	Bacillaceae	Bacillus	Bacillus thuringiensis	BACTERIAL	Bacillus thuringiensis sv sotto T04001	sv sotto T04001	sotto		Bacillus thuringiensis serovar sotto str. T04001			Gi03183		Genome	incomplete	Public	Naval Medical Research Center		Read TD						Agricultural, Biotechnological, Insect Pathogen	527026	29715			003942_GCAT					643886089	NZ_ACNB00000000	Draft							31.8x		481
Bacteria	Firmicutes	Bacilli	Bacillales	Bacillaceae	Bacillus	Bacillus thuringiensis	BACTERIAL	Bacillus thuringiensis sv tochigiensis BGSC 4Y1	sv tochigiensis BGSC 4Y1	tochigiensis		Bacillus thuringiensis serovar tochigiensis BGSC 4Y1			Gi03184		Genome	incomplete	Public	Naval Medical Research Center		Read TD						Agricultural, Insect Pathogen, Biotechnological	527024	29713			003943_GCAT					643886071	NZ_ACMY00000000	Draft							30.7x		219
Bacteria	Firmicutes	Bacilli	Bacillales	Bacillaceae	Bacillus	Bacillus thuringiensis	BACTERIAL	Bacillus thuringiensis sv kurstaki T03a001	sv kurstaki T03a001	kurstaki		Bacillus thuringiensis serovar kurstaki str. T03a001			Gi03185		Genome	incomplete	Public	Naval Medical Research Center		Read TD						Agricultural, Insect Pathogen, Biotechnological	527023	29711			003944_GCAT					643886087	NZ_ACND00000000	Draft							28.2x		337
Bacteria	Firmicutes	Bacilli	Bacillales	Bacillaceae	Bacillus	Bacillus thuringiensis	BACTERIAL	Bacillus thuringiensis sv monterrey BGSC 4AJ1	sv monterrey BGSC 4AJ1	monterrey		Bacillus thuringiensis serovar monterrey BGSC 4AJ1			Gi03186		Genome	incomplete	Public	Naval Medical Research Center		Read TD						Agricultural, Insect Pathogen, Biotechnological	527022	29709			003945_GCAT					643886088	NZ_ACNE00000000	Draft							13.8x		250
Bacteria	Firmicutes	Bacilli	Bacillales	Bacillaceae	Bacillus	Bacillus thuringiensis	BACTERIAL	Bacillus thuringiensis sv pulsiensis BGSC 4CC1	sv pulsiensis BGSC 4CC1	pulsiensis		Bacillus thuringiensis serovar pulsiensis BGSC 4CC1			Gi03326		Genome	incomplete	Public	Naval Medical Research Center		Read TD						Agricultural, Insect Pathogen, Biotechnological	527028	29731			004093_GCAT					643886093	NZ_ACNJ00000000	Draft							19.5x		258
Bacteria	Firmicutes	Bacilli	Bacillales	Bacillaceae	Bacillus	Bacillus thuringiensis	BACTERIAL	Bacillus thuringiensis kurstaki		kurstaki					Gi00759		Genome	incomplete	Public	Univ of Oklahoma, Univ of Texas, Dallas	NSF	Bulla L	bulla@utdallas.edu					Agricultural, Insect Pathogen, Biotechnological	29339				000762_GCAT				255857	0
Bacteria	Firmicutes	Bacilli	Bacillales	Bacillaceae	Bacillus	Bacillus thuringiensis	BACTERIAL	Bacillus thuringiensis F14-1	F14-1						Gi04210		Genome	incomplete	Public	Huazhong Agricultural Univ								Medical	592025	32717			005045_GCAT					0
Bacteria	Firmicutes	Bacilli	Bacillales	Bacillaceae	Bacillus	Bacillus vallismortis	BACTERIAL	Bacillus vallismortis DV1-F-3, NRRL B-14890	DV1-F-3, NRRL B-14890			Bacillus vallismortis NRRL B-14890	NRRL B-14890		Gi03517		Genome	incomplete	Public	Univ of Maryland, IGS		Ravel J		http://www.tigr.org/faculty/Ravel_Jacques/index.shtml				Agricultural, Vitamin production, Biotechnological	564287	31297			004303_GCAT					0
Bacteria	Firmicutes	Bacilli	Bacillales	Bacillaceae	Bacillus	Bacillus weihenstephanensis	BACTERIAL	Bacillus weihenstephanensis KBAB4	KBAB4			Bacillus weihenstephanensis KBAB4			Gc00702	Gi00791	Genome	Complete and Published	Public	INRA, DOE Joint Genome Institute	DOE	Sorokin A	sorokine@jouy.inra.fr		BcerKBAB4	2007-12-21	Unpublished	Medical	315730	13623			000734_GCAT				247367	641228477	NC_010184	Complete							11x
Bacteria	Firmicutes	Bacilli	Bacillales	Bacillaceae	Geobacillus	Geobacillus kaustophilus	BACTERIAL	Geobacillus kaustophilus HTA426	HTA426			Geobacillus kaustophilus HTA426			Gc00237		Genome	Complete and Published	Public	JAMSTEC		Takami H	takamih@jamstec.go.jp		GK	2004-12-08	Nucleic Acids Res 32, 6292-303	Biotechnological	235909	13233			000372_GCAT				128648	637000118	NC_006510, BA000043	Complete
Bacteria	Firmicutes	Bacilli	Bacillales	Bacillaceae	Geobacillus	Geobacillus sp. G11MC16	BACTERIAL	Geobacillus sp. G11MC16	G11MC16			Geobacillus sp. G11MC16			Gi02008		Genome	incomplete	Public	DOE Joint Genome Institute	DOE	Mead D	dmead@lucigen.com		G11MC16DRAFT			Biotechnological	495036	28341			002637_GCAT				330305	642791603	NZ_ABVH00000000	Draft
Bacteria	Firmicutes	Bacilli	Bacillales	Bacillaceae	Geobacillus	Geobacillus sp. WCH70	BACTERIAL	Geobacillus sp. WCH70	WCH70			Geobacillus sp. WCH70			Gc01031	Gi02009	Genome	Complete and Published	Public	DOE Joint Genome Institute	DOE	Mead D	dmead@lucigen.com		GWCH	2009-06-11	Unpublished	Biotechnological	471223	20805			002638_GCAT					641736150	NC_012793	Complete	Level 6: Finished
Bacteria	Firmicutes	Bacilli	Bacillales	Bacillaceae	Geobacillus	Geobacillus sp. Y4.1MC1	BACTERIAL	Geobacillus sp. Y4.1MC1	Y4.1MC1			Geobacillus sp. Y4.1MC1			Gi03944		Genome	incomplete	Public	DOE Joint Genome Institute	DOE	Bruce D	microbes@cuba.jgi-psf.org					Biotechnological	581103	33183			004741_GCAT					0		Draft
Bacteria	Firmicutes	Bacilli	Bacillales	Bacillaceae	Geobacillus	Geobacillus sp. Y412MC10	BACTERIAL	Geobacillus sp. Y412MC10	Y412MC10			Geobacillus sp. Y412MC10			Gi02010		Genome	incomplete	Public	DOE Joint Genome Institute	DOE	Mead D	dmead@lucigen.com		GYMC10DRAFT			Biotechnological	481743	27777			002639_GCAT				352907	642791600	NZ_ABRG00000000	Draft
Bacteria	Firmicutes	Bacilli	Bacillales	Bacillaceae	Geobacillus	Geobacillus sp. Y412MC52	BACTERIAL	Geobacillus sp. Y412MC52	Y412MC52			Geobacillus sp. Y412MC52			Gi02565		Genome	incomplete	Public	DOE Joint Genome Institute	DOE	Mead D	dmead@lucigen.com					Biotechnological	550542	30797			003292_GCAT					0	NZ_ACNM00000000	Draft								Prodigal	72
Bacteria	Firmicutes	Bacilli	Bacillales	Bacillaceae	Geobacillus	Geobacillus sp. Y412MC61	BACTERIAL	Geobacillus sp. Y412MC61	Y412MC61			Geobacillus sp. Y412MC61			Gi02566		Genome	incomplete	Public	DOE Joint Genome Institute	DOE	Mead D	dmead@lucigen.com					Biotechnological	544556	30537			003293_GCAT					643886205	NZ_ACED00000000	Draft									61
Bacteria	Firmicutes	Bacilli	Bacillales	Bacillaceae	Geobacillus	Geobacillus stearothermophilus	BACTERIAL	Bacillus stearothermophilus 10	10			Geobacillus stearothermophilus 10			Gi00063		Genome	incomplete	Public	Univ of Oklahoma	NSF	Roe B		http://cheminfo.chem.ou.edu/faculty/bar.html				Biotechnological	272567	75			000754_GCAT					0
Bacteria	Firmicutes	Bacilli	Bacillales	Bacillaceae	Geobacillus	Geobacillus stearothermophilus	BACTERIAL	Geobacillus stearothermophilus L14	L14			Geobacillus stearothermophilus L14			Gi01651		Genome	incomplete	Public	Tarbiat Modares Univ								Bioremediation, Environmental, Biotechnological	405537	17695			001104_GCAT					0
Bacteria	Firmicutes	Bacilli	Bacillales	Bacillaceae	Geobacillus	Geobacillus thermodenitrificans	BACTERIAL	Geobacillus thermodenitrificans NG80-2	NG80-2			Geobacillus thermodenitrificans NG80-2			Gc00532	Gi01891	Genome	Complete and Published	Public	Nankai Univ		Wang, L	wanglei@nankai.edu.cn		GTNG	2007-03-29	PNAS 104, 5602-7	Environmental, Biotechnological	420246	18655			001105_GCAT				162671	640069312	NC_009328	Complete						PHRED_PHRAP_CONSED	9.1x	Critica, Glimmer
Bacteria	Firmicutes	Bacilli	Bacillales	Bacillaceae	Oceanobacillus	Oceanobacillus iheyensis	BACTERIAL	Oceanobacillus iheyensis HTE831	HTE831			Oceanobacillus iheyensis HTE831	JCM 11309, DSM 14371	Yes	Gc00099		Genome	Complete and Published	Public	JAMSTEC		Takami H	takamih@jamstec.go.jp		OB	2002-09-07	NAR 30, 3927-3935	Biotechnological	221109	284			000511_GCAT			303306	14611	637000201	NC_004193	Complete
Bacteria	Firmicutes	Bacilli	Bacillales	Bacillaceae	Amphibacillus	Amphibacillus xylanus	BACTERIAL	Amphibacillus xylanus Ep01, DSM 6626	Ep01, DSM 6626				JCM 7361, IFO 15112, ATCC 51415, NBRC 15112, DSM 6626	Yes	Gi04514		Genome	incomplete	Public	DOE Joint Genome Institute	DOE	Anderson I	IJAnderson@lbl.gov					Biotechnological, Bioenergy	1449				005375_GCAT					0		Awaiting DNA
Bacteria	Firmicutes	Bacilli	Bacillales	Bacillaceae	Bacillus	Bacillus alcalophilus	BACTERIAL	Bacillus alcalophilus				Bacillus alcalophilus			Gi00048		Genome	incomplete	Proprietary	Genencor	Genencor							Biotechnological	1445	13375			000710_GCAT				14507	0		Complete
Bacteria	Firmicutes	Bacilli	Bacillales	Bacillaceae		Geobacillus sp.	BACTERIAL	Geobacillus sp. Y4.1MC4	Y4.1MC4						Gi03945		Genome	incomplete	Public	DOE Joint Genome Institute	DOE	Bruce D	microbes@cuba.jgi-psf.org					Biotechnological	129337				004742_GCAT					0		DNA Received
Bacteria	Firmicutes	Bacilli	Bacillales	Bacillaceae	Geobacillus	Geobacillus thermoglucosidasius	BACTERIAL	Geobacillus thermoglucosidasius M10EXG	M10EXG						Gi03085		Genome	incomplete	Public	Univ of Illinois at Urbana-Champaign, Agencourt Bioscience	Sandia Lab	Sapra R	rsapra@sandia.gov					Biofuels	1426				003836_GCAT				183369	0		Draft			Fosmids			Hybrid assembly of Sanger and 454-FLX data on Arachne			292
Bacteria	Firmicutes	Bacilli	Bacillales	Bacillaceae	Geobacillus	Geobacillus stearothermophilus	BACTERIAL	Geobacillus stearothermophilus T1	T1						Gi04153		Genome	incomplete	Public	Fasteris SA		Sikary O	onit@tx.technion.ac.il					Bioremediation, Environmental, Biotechnological	1422	38099	38099		004958_GCAT					0		In progress
Bacteria	Firmicutes	Bacilli	Bacillales	Bacillaceae	Bacillus	Bacillus thuringiensis	BACTERIAL	Bacillus thuringiensis							Gi03915		Genome	targeted	Public		NIH							Medical, Human Microbiome Project (HMP)	1428				004711_GCAT	100				0		Targeted
Bacteria	Firmicutes	Bacilli	Bacillales	Bacillaceae	Bacillus	Bacillus circulans	BACTERIAL	Bacillus circulans FB077-07	FB077-07						Gi05144		Genome	targeted	Public		NIH							Medical, Human Microbiome Project (HMP)	1397				006081_GCAT	9249				0		Targeted
Bacteria	Firmicutes	Bacilli	Bacillales	Bacillaceae	Bacillus	Bacillus macroides	BACTERIAL	Bacillus macroides FB049-03	FB049-03						Gi05145		Genome	targeted	Public		NIH							Medical, Human Microbiome Project (HMP)	33935				006082_GCAT	9250				0		Targeted
Bacteria	Firmicutes	Bacilli	Bacillales	Bacillaceae		Geobacillus sp.	BACTERIAL	Geobacillus sp.							Gi04715		Genome	targeted	Public		DOE							Medical, Human Microbiome Project (HMP)	129337				005622_GCAT	440				0		Targeted
Bacteria	Firmicutes	Bacilli	Bacillales	Bacillaceae	Amphibacillus	Amphibacillus xylanus	BACTERIAL	Amphibacillus xylanus NBRC 15112	NBRC 15112				NBRC 15112		Gi02036		Genome	incomplete	Public	NITE		Fujita N	fujita-nobuyuki@nite.go.jp						1449				002665_GCAT				62835	0
Bacteria	Firmicutes	Bacilli	Bacillales	Bacillaceae	Bacillus	Bacillus clausii	BACTERIAL	Bacillus clausii.							Gi00061		Genome	incomplete	Proprietary	QIAGEN, AGOWA	Genencor							Biotechnological	79880				000737_GCAT				276331	0
Bacteria	Firmicutes	Bacilli	Bacillales	Bacillaceae	Bacillus	Bacillus megaterium	BACTERIAL	Bacillus megaterium MS941	MS941						Gi01156		Genome	incomplete	Public	Technical Univ Braunschweig, GATC Biotech		Sun J	jsu@gbf.de					Agricultural, Vitamin production, Biotechnological	1404				000739_GCAT				163399	0
Bacteria	Firmicutes	Bacilli	Bacillales	Bacillaceae	Bacillus	Bacillus pumilus	BACTERIAL	Bacillus pumilus F036B	F036B			Bacillus pumilus			Gi01901		Genome	incomplete	Public	BCM-HGSC	NSF	Highlander, SK	sarahh@bcm.tmc.edu					Medical	1408	13482			002534_GCAT				155131	0									15.5x
Bacteria	Firmicutes	Bacilli	Bacillales	Bacillaceae	Bacillus	Bacillus anthracis	BACTERIAL	Bacillus anthracis 31-101	31-101						Gi01834		Genome	incomplete	Public	BCM-HGSC	NSF	Petrosino J	jpetrosi@bcm.tmc.edu					Medical	1392				000742_GCAT				74110	0									9.4x
Bacteria	Firmicutes	Bacilli	Bacillales	Bacillaceae	Bacillus	Bacillus anthracis	BACTERIAL	Bacillus anthracis 500	500						Gi01835		Genome	incomplete	Public	BCM-HGSC	NSF	Petrosino J	jpetrosi@bcm.tmc.edu					Medical	1392				000743_GCAT				74110	0									7.6x
Bacteria	Firmicutes	Bacilli	Bacillales	Bacillaceae	Bacillus	Bacillus mojavensis	BACTERIAL	Bacillus mojavensis RO-H-1	RO-H-1				NRRL B-14698		Gi01243		Genome	incomplete	Public	J. Craig Venter Institute	NSF	Ravel J		http://www.tigr.org/faculty/Ravel_Jacques/index.shtml				Biocontrol, Agricultural	72360				000756_GCAT				251949	0
Bacteria	Firmicutes	Bacilli	Bacillales	Bacillaceae	Bacillus	Bacillus subtilis	BACTERIAL	Bacillus subtilis RO-NN-1 (168 group)	RO-NN-1 (168 group)						Gi01244		Genome	incomplete	Public	J. Craig Venter Institute	NSF	Ravel J		http://www.tigr.org/faculty/Ravel_Jacques/index.shtml				Biotechnological	1423				000757_GCAT				312706	0
Bacteria	Firmicutes	Bacilli	Bacillales	Bacillaceae	Bacillus	Bacillus subtilis	BACTERIAL	Bacillus subtilis TU-B-10 (W23 group)	TU-B-10 (W23 group)						Gi01246		Genome	incomplete	Public	J. Craig Venter Institute	NSF	Ravel J		http://www.tigr.org/faculty/Ravel_Jacques/index.shtml				Biotechnological	1423				000759_GCAT				312706	0
Bacteria	Firmicutes	Bacilli	Bacillales	Bacillaceae	Bacillus	Bacillus thuringiensis	BACTERIAL	Bacillus thuringiensis NBT97	NBT97						Gi00064		Genome	incomplete	Public	DOE Joint Genome Institute	DOE	Gilna P	pgil@lanl.gov					Agricultural, Insect Pathogen, Biotechnological	1428	13483			000761_GCAT				246910	0
Bacteria	Firmicutes	Bacilli	Bacillales	Bacillaceae	Bacillus	Bacillus selenitireducens	BACTERIAL	Bacillus selenitireducens MLMS-1	MLMS-1						Gi00970		Genome	incomplete	Public	DOE Joint Genome Institute	DOE	Bruce D	microbes@cuba.jgi-psf.org					Environmental, Bioremediation, Biotechnological	85683				001619_GCAT				14501	0
Bacteria	Firmicutes	Bacilli	Bacillales	Bacillaceae	Bacillus	Bacillus alcalophilus	BACTERIAL	Bacillus alcalophilus							Gi03502		Genome	incomplete	Public	Washington Univ	NIH	WashU	hmpstrainswashu@watson.wustl.edu					Medical, Human Microbiome Project (HMP)	1445				004288_GCAT	94			199812	0
Bacteria	Firmicutes	Bacilli	Bacillales	Bacillaceae	Bacillus	Bacillus halodurans	BACTERIAL	Bacillus halodurans							Gi03503		Genome	incomplete	Public	Washington Univ	NIH	WashU	hmpstrainswashu@watson.wustl.edu					Medical, Human Microbiome Project (HMP)	86665				004289_GCAT	95			115157	0
Bacteria	Firmicutes	Bacilli	Bacillales	Bacillaceae	Bacillus	Bacillus licheniformis	BACTERIAL	Bacillus licheniformis 9945A	9945A						Gi04027		Genome	incomplete	Public	Goettingen Genomics Laboratory		Liesegang H	hlieseg@gwdg.de					Biotechnological	1402				004829_GCAT					0
Bacteria	Firmicutes	Bacilli	Bacillales	Bacillaceae	Bacillus	Bacillus pumilus	BACTERIAL	Bacillus pumilus IKMB12-518F	IKMB12-518F						Gi04479		Genome	incomplete	Public	IGIB								Medical	1408	39145			005337_GCAT					0
Bacteria	Firmicutes	Bacilli	Bacillales	Bacillaceae	Geobacillus	Geobacillus stearothermophilus	BACTERIAL	Geobacillus stearothermophilus T6	T6						Gi04368		Genome	incomplete	Public	Fasteris SA		Sikary O	onit@tx.technion.ac.il					Bioremediation, Environmental, Biotechnological	1422	38101	38101		005226_GCAT					0
[truncated: 54 more columns]

## Sheet: S2
GI	acronym	locus_tag	COG	Annotation
16077069	dnaA	BSU00010	COG0593L	chromosomal replication initiation protein
16077070	dnaN	BSU00020	COG0592L	DNA polymerase III subunit beta
16077072	recF	BSU00040	COG1195L	recombination protein F
16077074	gyrB	BSU00060	COG0187L	DNA gyrase subunit B
16077075	gyrA	BSU00070	COG0188L	DNA gyrase subunit A
16077077	guaB	BSU00090	COG0516F,COG0517R	inositol-5-monophosphate dehydrogenase
16077078	dacA	BSU00100	COG1686M	D-alanyl-D-alanine carboxypeptidase (penicillin-binding protein 5)
16077079	yaaD	BSU00110	COG0214H	pyridoxine biosynthesis protein
16077080	yaaE	BSU00120	COG0311H	glutamine amidotransferase subunit PdxT
16077081	serS	BSU00130	COG0172J	seryl-tRNA synthetase
16077084	yaaH	BSU00160	COG3858R	hypothetical protein
16077086	yaaJ	BSU00180	COG0590FJ	hypothetical protein
16077087	dnaX	BSU00190	COG2812L	DNA polymerase III subunits gamma and tau
16077088	yaaK	BSU00200	COG0718S	hypothetical protein
16077089	recR	BSU00210	COG0353L	recombination protein RecR
16077095	yaaO	BSU00270	COG1982E	hypothetical protein
16077096	tmk	BSU00280	COG0125F	thymidylate kinase
16077099	holB	BSU00310	COG0470L	DNA polymerase III subunit delta'
16077100	yaaT	BSU00320	COG1774S	hypothetical protein
16077101	yabA	BSU00330	COG4467S	DNA replication intiation control protein YabA
16077102	yabB	BSU00340	COG4123R	hypothetical protein
16077104	yabC	BSU00360	COG0313R	hypothetical protein
16077109	rnmV	BSU00410	COG1658L	ribonuclease M5
16077110	ksgA	BSU00420	COG0030J	dimethyladenosine transferase
16077121	spoVC	BSU00530	COG0193J	peptidyl-tRNA hydrolase
16077123	mfd	BSU00550	COG1197LK	transcription-repair coupling factor
16077124	spoVT	BSU00560	COG2002K	transcriptional regulator
16077125	yabM	BSU00570	COG2244R	hypothetical protein
16077126	yabN	BSU00580	COG3956R	hypothetical protein
16077127	yabO	BSU00590	COG1188J	hypothetical protein
16077129	yabQ	BSU00610	-	hypothetical protein
16077132	spoIIE	BSU00640	COG2208TK	serine phosphatase
16077135	yacA	BSU00670	COG0037D	hypothetical protein
16077136	hprT	BSU00680	COG0634F	hypoxanthine-guanine phosphoribosyltransferase
16077137	ftsH	BSU00690	COG0465O	cell-division protein and general stress protein (class III heat-shock)
16077138	yacB	BSU00700	COG1521K	hypothetical protein
16077139	hslO	BSU00710	COG1281O	Hsp33-like chaperonin
16077141	cysK	BSU00730	COG0031E	cysteine synthetase A
16077142	pabB	BSU00740	COG0147EH	para-aminobenzoate synthase component I
16077143	pabA	BSU00750	COG0512EH	para-aminobenzoate/anthranilate synthase glutamine amidotransferase component II
16077150	lysS	BSU00820	COG1190J	lysyl-tRNA synthetase
16077152	mcsA	BSU00840	COG3880S	modulation of CtsR repression
16077153	mcsB	BSU00850	COG3869E	ATP:guanido phosphotransferase
16077154	clpC	BSU00860	COG0542O	class III stress response-related ATPase
16077155	radA	BSU00870	COG1066O	DNA repair protein RadA
16077157	yacL	BSU00890	COG4956R	hypothetical protein
16077160	gltX	BSU00920	COG0008J	glutamyl-tRNA synthetase
16077161	cysE	BSU00930	COG1045E	serine acetyltransferase
16077162	cysS	BSU00940	COG0215J	cysteinyl-tRNA synthetase
16077163	yazC	BSU00950	COG1939S	hypothetical protein
16077164	yacO	BSU00960	COG0566J	hypothetical protein
16077165	yacP	BSU00970	COG3688R	hypothetical protein
16077166	sigH	BSU00980	COG1595K	RNA polymerase factor sigma-70
16077169	nusG	BSU01010	COG0250K	transcription antitermination protein NusG
16077170	rplK	BSU01020	COG0080J	50S ribosomal protein L11
16077171	rplA	BSU01030	COG0081J	50S ribosomal protein L1
16077172	rplJ	BSU01040	COG0244J	50S ribosomal protein L10
16077174	ybxB	BSU01060	COG2813J	hypothetical protein
16077175	rpoB	BSU01070	COG0085K	DNA-directed RNA polymerase subunit beta
16077176	rpoC	BSU01080	COG0086K	DNA-directed RNA polymerase subunit beta'
16077179	rpsG	BSU01110	COG0049J	30S ribosomal protein S7
16077180	fusA	BSU01120	COG0480J	elongation factor G
16077181	tuf	BSU01130	COG0050J	elongation factor Tu
16077184	rplC	BSU01160	COG0087J	50S ribosomal protein L3
16077185	rplD	BSU01170	COG0088J	50S ribosomal protein L4
16077187	rplB	BSU01190	COG0090J	50S ribosomal protein L2
16077190	rpsC	BSU01220	COG0092J	30S ribosomal protein S3
16077196	rplE	BSU01280	COG0094J	50S ribosomal protein L5
16077198	rpsH	BSU01300	COG0096J	30S ribosomal protein S8
16077199	rplF	BSU01310	COG0097J	50S ribosomal protein L6
16077200	rplR	BSU01320	COG0256J	50S ribosomal protein L18
16077201	rpsE	BSU01330	COG0098J	30S ribosomal protein S5
16077203	rplO	BSU01350	COG0200J	50S ribosomal protein L15
16077204	secY	BSU01360	COG0201U	preprotein translocase subunit SecY
16077205	adk	BSU01370	COG0563F	adenylate kinase
16077206	map	BSU01380	COG0024J	methionine aminopeptidase
16077210	rpsK	BSU01420	COG0100J	30S ribosomal protein S11
16077211	rpoA	BSU01430	COG0202K	DNA-directed RNA polymerase subunit alpha
16077213	ybxA	BSU01450	COG1122P	cobalt transporter ATP-binding subunit
16077214	ybaE	BSU01460	COG1122P	cobalt transporter ATP-binding subunit
16077215	ybaF	BSU01470	COG0619P	hypothetical protein
16077221	cwlD	BSU01530	COG0860M	N-acetylmuramoyl-L-alanine amidase
16077222	ybaL	BSU01540	COG0489D	hypothetical protein
16077223	gerD	BSU01550	-	germination response to L-alanine and to the combination of glucose, fructose, L-asparagine, and KCl (early stage)
16077224	kbaA	BSU01560	-	activation of the KinB signaling pathway to sporulation
16077225	ybaN	BSU01570	COG0726G	hypothetical protein
16077243	ybbP	BSU01750	COG1624S	hypothetical protein
16077244	ybbR	BSU01760	COG4856S	hypothetical protein
16077245	ybbT	BSU01770	COG1109G	hypothetical protein
16077246	glmS	BSU01780	COG0449M	D-fructose-6-phosphate amidotransferase
16077312	ybgJ	BSU02430	COG2066E	glutaminase
16077338	yccC	BSU02690	COG0252EJ	hypothetical protein
16077355	ycdI	BSU02860	COG1121P	hypothetical protein
16077382	nadE	BSU03130	COG0171H	NAD synthetase
16077384	aroK	BSU03150	COG0703E	shikimate kinase
16077428	yckJ	BSU03600	COG0765E	hypothetical protein
16077523	ddl	BSU04560	COG1181M	D-alanyl-alanine synthetase A
16077524	murF	BSU04570	COG0770M	UDP-N-acetylmuramoylalanyl-D-glutamyl-2,6- diaminopimelate-D-alanyl-D-alanine ligase
16077525	ydbR	BSU04580	COG0513LKJ	hypothetical protein
16077527	ydbT	BSU04600	COG3428S	hypothetical protein
16077530	ydcC	BSU04630	COG2834M	hypothetical protein
16077531	alr	BSU04640	COG0787M	D-alanine racemase
50812188	ydcI	BSU04780	COG2183K	hypothetical protein
16077614	ydfM	BSU05470	COG0053P	hypothetical protein
16077659	ydiC	BSU05920	COG1214O	hypothetical protein
16077660	ydiD	BSU05930	COG0456R	hypothetical protein
16077661	gcp	BSU05940	COG0533O	O-sialoglycoprotein endopeptidase
16077662	ydiF	BSU05950	COG0488R	hypothetical protein
16077664	ydiH	BSU05970	COG2344R	redox-sensing transcriptional repressor Rex
16077666	tatCY	BSU05990	COG0805U	component of the twin-arginine pre-protein translocation pathway
16077668	ydiL	BSU06010	COG1266R	hypothetical protein
50812190	groES	BSU06020	COG0234O	co-chaperonin GroES
16077700	yeaC	BSU06330	COG0714R	hypothetical protein
16077702	yebA	BSU06350	COG1305E	hypothetical protein
16077703	guaA	BSU06360	COG0518F,COG0519F	bifunctional GMP synthase/glutamine amidotransferase protein
16077704	pbuG	BSU06370	COG2252R	hypoxanthine/guanine permease
16077710	purE	BSU06420	COG0041F	phosphoribosylaminoimidazole carboxylase catalytic subunit
16077711	purK	BSU06430	COG0026F	phosphoribosylaminoimidazole carboxylase ATPase subunit
16077712	purB	BSU06440	COG0015F	adenylosuccinate lyase
16077713	purC	BSU06450	COG0152F	phosphoribosylaminoimidazole-succinocarboxamide synthase
16077715	purQ	BSU06470	COG0047F	phosphoribosylformylglycinamidine synthase subunit I
16077716	purL	BSU06480	COG0046F	phosphoribosylformylglycinamidine synthase II
16077717	purF	BSU06490	COG0034F	amidophosphoribosyltransferase
16077718	purM	BSU06500	COG0150F	phosphoribosylaminoimidazole synthetase
16077719	purN	BSU06510	COG0299F	phosphoribosylglycinamide formyltransferase
16077720	purH	BSU06520	COG0138F	bifunctional phosphoribosylaminoimidazolecarboxamide formyltransferase/IMP cyclohydrolase
16077721	purD	BSU06530	COG0151F	phosphoribosylamine--glycine ligase
16077728	pcrB	BSU06600	COG1646R	geranylgeranylglyceryl phosphate synthase-like protein
16077729	pcrA	BSU06610	COG0210L	ATP-dependent DNA helicase
16077730	ligA	BSU06620	COG0272L	NAD-dependent DNA ligase LigA
16077731	yerH	BSU06630	COG4851R	hypothetical protein
16077734	opuE	BSU06660	COG0591ER	proline transporter
16077735	gatC	BSU06670	COG0721J	aspartyl/glutamyl-tRNA amidotransferase subunit C
16077736	gatA	BSU06680	COG0154J	aspartyl/glutamyl-tRNA amidotransferase subunit A
50812194	gatB	BSU06690	COG0064J	aspartyl/glutamyl-tRNA amidotransferase subunit B
16077740	yerQ	BSU06720	COG1597IR	putative lipid kinase
16077741	yefA	BSU06730	COG2265J	hypothetical protein
50812195	yeeI	BSU06840	COG0217S	hypothetical protein
16077781	yetF	BSU07140	COG2323S	hypothetical protein
16077847	treP	BSU07800	COG1263G,COG1264G	phosphotransferase system (PTS) trehalose-specific enzyme IIBC component
16077849	treR	BSU07820	COG2188K	GntR family transcriptional regulator
16077857	yfkH	BSU07900	COG1295S	hypothetical protein
16077860	yfkD	BSU07930	-	hypothetical protein
16077863	yfkA	BSU07960	COG0535R	hypothetical protein
16077865	yfjS	BSU07980	COG0726G	hypothetical protein
16077888	yfiB	BSU08210	COG1132V	hypothetical protein
16077889	yfiC	BSU08220	COG1132V	hypothetical protein
16077911	yfiY	BSU08440	COG0614P	hypothetical protein
16077912	yfiZ	BSU08450	COG0609P	hypothetical protein
16077913	yfhA	BSU08460	COG0609P	hypothetical protein
16077918	yfhF	BSU08510	COG1090R	hypothetical protein
16077919	recX	BSU08520	COG2137R	recombination regulator RecX
16077920	yfhH	BSU08530	-	hypothetical protein
16077928	yfhP	BSU08620	COG1988R	hypothetical protein
16077929	yfhQ	BSU08630	COG1194L	hypothetical protein
50812200	ygaC	BSU08680	COG3557J	hypothetical protein
50812201	gsaB	BSU08710	COG0001H	glutamate-1-semialdehyde aminotransferase
50812202	ygaF	BSU08720	COG1225O	hypothetical protein
16077956	yhbA	BSU08910	COG1600C	hypothetical protein
16077957	yhbB	BSU08920	-	hypothetical protein
16077958	cspR	BSU08930	COG0219J	rRNA methylase-like protein
16077962	prkA	BSU08970	COG2766T	serine protein kinase
16077963	yhbH	BSU08980	COG2718S	hypothetical protein
16077985	yhcS	BSU09200	COG3764M	hypothetical protein
16077991	yhxA	BSU09260	COG0161H	aminotransferase
16077994	glpK	BSU09290	COG0554C	glycerol kinase
16077995	glpD	BSU09300	COG0578C	glycerol-3-phosphate dehydrogenase
16077996	yhxB	BSU09310	COG1109G	hypothetical protein
16078005	spoVR	BSU09400	COG2719S	involved in spore cortex synthesis (stage V sporulation)
16078010	yhdF	BSU09450	COG1028IQR	hypothetical protein
16078032	dat	BSU09670	COG0115EH	D-alanine aminotransferase
16078037	yheH	BSU09720	COG1132V	hypothetical protein
16078057	yhaM	BSU09930	COG3481R	3'-5' exoribonuclease YhaM
16078067	hit	BSU10030	COG0537FGR	Hit-like protein
16078068	ecsA	BSU10040	COG1131V	ABC transporter ATP-binding protein
16078069	ecsB	BSU10050	COG4473U	ABC transporter membrane protein
16078071	yhaA	BSU10070	COG1473R	hypothetical protein
16078075	pbpF	BSU10110	COG0744M	penicillin-binding protein 2C
16078076	hemE	BSU10120	COG0407H	uroporphyrinogen decarboxylase
16078077	hemH	BSU10130	COG0276H	ferrochelatase
16078078	hemY	BSU10140	COG1232H	protoporphyrinogen oxidase
16078103	yhfW	BSU10390	COG0665E,COG0723C	hypothetical protein
16078127	addA	BSU10630	COG1074L	ATP-dependent deoxyribonuclease (subunit A)
16078139	yisK	BSU10750	COG0179Q	hypothetical protein
50812210	asnO	BSU10790	COG0367E	asparagine synthetase
16078178	yitU	BSU11140	COG0561R	hypothetical protein
16078198	fabHA	BSU11330	COG0332I	3-oxoacyl-(acyl carrier protein) synthase III
16078205	appC	BSU11400	COG1173EP	oligopeptide ABC transporter (permease)
16078206	yjbA	BSU11410	-	hypothetical protein
16078207	trpS	BSU11420	COG0180J	tryptophanyl-tRNA synthetase
16078215	spxA	BSU11500	COG1393P	transcriptional regulator Spx
16078217	mecA	BSU11520	COG4862OTN	adaptor protein
16078218	yjbF	BSU11530	COG4469R	hypothetical protein
16078219	yjbG	BSU11540	COG1164E	hypothetical protein
16078220	yjbH	BSU11550	COG2761Q	hypothetical protein
16078221	yjbI	BSU11560	COG2346R	hypothetical protein
16078223	yjbK	BSU11580	COG4116S	hypothetical protein
16078225	yjbM	BSU11600	COG2357S	hypothetical protein
16078226	ppnK	BSU11610	COG0061G	inorganic polyphosphate/ATP-NAD kinase
16078231	tenI	BSU11660	COG0352H	transcriptional regulator TenI
16078236	yjbV	BSU11710	COG0351H	phosphomethylpyrimidine kinase
16078249	yjcF	BSU11840	COG0454KR	hypothetical protein
16078250	yjcG	BSU11850	COG1514J	hypothetical protein
16078251	yjcH	BSU11860	COG2382P	hypothetical protein
16078418	ogt	BSU13540	COG0350L	O6-methylguanine DNA alkyltransferase
16078421	ykrU	BSU13570	COG0388R	hypothetical protein
16078422	ykrV	BSU13580	COG0436E	transaminase
16078435	ykvI	BSU13710	COG3949S	hypothetical protein
16078450	ykvY	BSU13860	COG0006E	hypothetical protein
16078452	glcT	BSU13880	COG3711K	BglG family transcriptional antiterminator
16078453	ptsG	BSU13890	COG2190G,COG1263G,COG1264G	phosphotransferase system (PTS) glucose-specific enzyme IICBA component
50812224	ptsI	BSU13910	COG1080G	phosphotransferase system (PTS) enzyme I
16078460	ykwC	BSU13960	COG2084I	hypothetical protein
16078469	ykuE	BSU14050	COG1408R	hypothetical protein
16078477	ykuL	BSU14130	COG0517R	hypothetical protein
16078478	ccpC	BSU14140	COG0583K	LysR family transcriptional regulator
16078482	ykuQ	BSU14180	COG2171E	hypothetical protein
16078483	ykuR	BSU14190	COG1473R	hypothetical protein
16078500	yknY	BSU14360	COG1136V	hypothetical protein
16078504	fruA	BSU14400	COG1299G,COG1445G,COG1762GT	phosphotransferase system (PTS) fructose-specific enzyme IIABC component
16078509	ampS	BSU14450	COG2309E	aminopeptidase
16078515	ykqB	BSU14510	COG0569P	hypothetical protein
16078517	ykqC	BSU14530	COG0595R	hypothetical protein
16078518	ykzG	BSU14540	COG5503S	hypothetical protein
16078519	ykrA	BSU14550	COG0561R	hypothetical protein
16078520	def	BSU14560	COG0242J	peptide deformylase
16078522	pdhA	BSU14580	COG1071C	pyruvate dehydrogenase (E1 alpha subunit)
16078523	pdhB	BSU14590	COG0022C	pyruvate dehydrogenase (E1 beta subunit)
16078524	pdhC	BSU14600	COG0508C	branched-chain alpha-keto acid dehydrogenase subunit E2
16078525	pdhD	BSU14610	COG1249C	dihydrolipoamide dehydrogenase
16078531	yktC	BSU14670	COG0483G	hypothetical protein
16078541	ylaG	BSU14770	COG1217T	hypothetical protein
16078546	ylaL	BSU14820	-	hypothetical protein
16078549	ftsW	BSU14850	COG0772D	cell-division protein
16078550	pycA	BSU14860	COG1038C	pyruvate carboxylase
16078551	ctaA	BSU14870	COG1612O	heme-containing membrane protein
16078552	ctaB	BSU14880	COG0109O	protoheme IX farnesyltransferase
16078553	ctaC	BSU14890	COG2857C,COG1622C	cytochrome caa3 oxidase (subunit II)
16078554	ctaD	BSU14900	COG0843C	cytochrome caa3 oxidase (subunit I)
16078555	ctaE	BSU14910	COG1845C	cytochrome caa3 oxidase (subunit III)
16078557	ctaG	BSU14930	COG3336S	hypothetical protein
16078558	ylbA	BSU14940	-	hypothetical protein
16078561	ylbD	BSU14970	-	hypothetical protein
16078567	ylbJ	BSU15030	COG3314S	hypothetical protein
16078569	ylbL	BSU15050	COG3480T	hypothetical protein
16078571	ylbN	BSU15070	COG1399R	hypothetical protein
16078576	yllA	BSU15120	COG4365S	hypothetical protein
16078578	mraW	BSU15140	COG0275M	S-adenosyl-methyltransferase MraW
16078580	pbpB	BSU15160	COG0768M	penicillin-binding protein 2B
16078582	murE	BSU15180	COG0769M	UDP-N-acetylmuramoylalanyl-D-glutamate--2,6-diaminopimelate ligase
16078583	mraY	BSU15190	COG0472M	phospho-N-acetylmuramoyl-pentapeptide-transferase
16078584	murD	BSU15200	COG0771M	UDP-N-acetylmuramoyl-L-alanyl-D-glutamate synthetase
16078585	spoVE	BSU15210	COG0772D	required for spore cortex peptidoglycan synthesis (stage V sporulation)
16078586	murG	BSU15220	COG0707M	N-acetylglucosaminyl transferase
16078592	ftsA	BSU15280	COG0849D	cell-division protein
16078593	ftsZ	BSU15290	COG0206D	cell division protein FtsZ
16078595	spoIIGA	BSU15310	-	protease
16078597	sigG	BSU15330	COG1191K	sporulation sigma factor SigG
16078601	ylmD	BSU15370	COG1496S	hypothetical protein
16078602	ylmE	BSU15380	COG0325R	hypothetical protein
16078603	ylmF	BSU15390	COG1799S	hypothetical protein
16078605	ylmH	BSU15410	COG2302S	hypothetical protein
16078606	divIVA	BSU15420	COG3599D	cell-division initiation protein
16078607	ileS	BSU15430	COG0060J	isoleucyl-tRNA synthetase
16078609	lspA	BSU15450	COG0597MU	lipoprotein signal peptidase
16078611	pyrR	BSU15470	COG2065F	pyrimidine regulatory protein PyrR
16078612	pyrP	BSU15480	COG2233F	uracil permease
16078613	pyrB	BSU15490	COG0540F	aspartate carbamoyltransferase catalytic subunit
16078614	pyrC	BSU15500	COG0044F	dihydroorotase
16078615	pyrAA	BSU15510	COG0505EF	carbamoyl phosphate synthase small subunit
16078617	pyrK	BSU15530	COG0543HC	dihydroorotate dehydrogenase electron transfer subunit
16078618	pyrD	BSU15540	COG0167F	dihydroorotate dehydrogenase 1B
16078619	pyrF	BSU15550	COG0284F	orotidine 5'-phosphate decarboxylase
16078620	pyrE	BSU15560	COG0461F	orotate phosphoribosyltransferase
16078628	yloA	BSU15640	COG1293K	hypothetical protein
16078629	yloB	BSU15650	COG0474P	hypothetical protein
50812226	gmk	BSU15680	COG0194F	guanylate kinase
16078633	yloI	BSU15700	COG0452H	hypothetical protein
16078634	priA	BSU15710	COG1198L	primosome assembly protein PriA
16078636	fmt	BSU15730	COG0223J	methionyl-tRNA formyltransferase
16078637	yloM	BSU15740	COG0144J	hypothetical protein
16078638	yloN	BSU15750	COG0820R	hypothetical protein
16078640	prkC	BSU15770	COG2815S,COG0515RTKL	protein kinase
16078641	yloQ	BSU15780	COG1162R	ribosome-associated GTPase
16078642	rpe	BSU15790	COG0036G	ribulose-phosphate 3-epimerase
16078647	yloV	BSU15840	COG1461R	hypothetical protein
16078648	sdaAB	BSU15850	COG1760E	L-serine dehydratase (beta chain)
16078649	sdaAA	BSU15860	COG1760E	L-serine dehydratase (alpha chain)
16078650	recG	BSU15870	COG1200LK	ATP-dependent DNA helicase
16078651	ylpC	BSU15880	COG2050Q	fatty acid biosynthesis transcriptional regulator
16078652	plsX	BSU15890	COG0416I	putative glycerol-3-phosphate acyltransferase PlsX
16078653	fabD	BSU15900	COG0331I	acyl-carrier-protein S-malonyltransferase
16078654	fabG	BSU15910	COG1028IQR	beta-ketoacyl-acyl carrier protein reductase
16078655	acpP	BSU15920	COG0236IQ	acyl carrier protein
16078656	rnc	BSU15930	COG0571K	ribonuclease III
16078657	smc	BSU15940	COG1196D	chromosome segregation SMC protein homolg
16078658	ftsY	BSU15950	COG0552U	signal recognition particle (docking protein)
16078660	ylxM	BSU15970	COG2739S	hypothetical protein
16078661	ffh	BSU15980	COG0541U	signal recognition particle-like (SRP) component
16078662	rpsP	BSU15990	COG0228J	30S ribosomal protein S16
16078672	sucC	BSU16090	COG0045C	succinyl-CoA synthetase subunit beta
16078673	sucD	BSU16100	COG0074C	succinyl-CoA synthetase subunit alpha
16078675	topA	BSU16120	COG0550L,COG0551L	DNA topoisomerase I
16078677	xerC	BSU16140	COG4974L	site-specific tyrosine recombinase XerC
16078678	clpQ	BSU16150	COG5405O	ATP-dependent protease peptidase subunit
16078679	hslU	BSU16160	COG1220O	ATP-dependent protease ATP-binding subunit
16078682	flgC	BSU16190	COG1558N	flagellar basal body rod protein FlgC
16078685	fliG	BSU16220	COG1536N	flagellar motor switch protein G
16078687	fliI	BSU16240	COG1157NU	flagellum-specific ATP synthase
16078692	flgG	BSU16290	COG4786N	flagellar basal body rod protein FlgG
16078695	fliY	BSU16320	COG1776NT,COG1886NU	flagellar motor switch protein
16078700	fliR	BSU16370	COG1684NU	flagellar biosynthesis protein FliR
16078713	tsf	BSU16500	COG0264J	elongation factor Ts
50812227	pyrH	BSU16510	COG0528F	uridylate kinase
16078715	frr	BSU16520	COG0233J	ribosome recycling factor
16078716	uppS	BSU16530	COG0020I	undecaprenyl pyrophosphate synthetase
16078717	cdsA	BSU16540	COG0575I	phosphatidate cytidylyltransferase (CDP-diglyceride synthase)
16078721	polC	BSU16580	COG2176L	DNA polymerase III PolC
16078726	infB	BSU16630	COG0532J	translation initiation factor IF-2
16078730	ribC	BSU16670	COG0196H	bifunctional riboflavin kinase/FMN adenylyltransferase
16078732	pnpA	BSU16690	COG1185J	polynucleotide phosphorylase/polyadenylase
16078733	ylxY	BSU16700	COG0726G	hypothetical protein
16078734	mlpA	BSU16710	COG0612R	mitochondrial processing peptidase-like
16078736	spoVFA	BSU16730	COG0059EH,COG3288C,COG0686E	dipicolinate synthase subunit A
16078737	spoVFB	BSU16740	COG0452H	dipicolinate synthase subunit B
16078738	asd	BSU16750	COG0136E	aspartate-semialdehyde dehydrogenase
16078739	dapG	BSU16760	COG0527E	aspartate kinase I
16078740	dapA	BSU16770	COG0329EM	dihydrodipicolinate synthase
50812228	tepA	BSU16790	COG0740OU	translocation-enhancing protein
16078743	spoIIIE	BSU16800	COG1674D	DNA translocase
16078744	ymfC	BSU16810	COG2188K	hypothetical protein
16078748	ymfG	BSU16850	COG0612R	hypothetical protein
16078749	ymfH	BSU16860	COG0612R	hypothetical protein
16078751	ymfJ	BSU16880	-	hypothetical protein
16078752	ymfK	BSU16890	-	hypothetical protein
16078755	pgsA	BSU16920	COG0558I	phosphatidylglycerophosphate synthase
16078756	cinA	BSU16930	COG1058R,COG1546R	competence damage-inducible protein A
16078757	recA	BSU16940	COG0468L	multifunctional SOS repair regulator
16078759	ymdA	BSU16960	COG1418R	phosphodiesterase
16078760	ymdB	BSU16970	COG1692S	hypothetical protein
16078764	ymcB	BSU17010	COG0621J	hypothetical protein
16078765	ymcA	BSU17020	COG4550S	hypothetical protein
16078766	cotE	BSU17030	-	morphogenic protein
16078767	mutS	BSU17040	COG0249L	DNA mismatch repair protein
16078768	mutL	BSU17050	COG0323L	DNA mismatch repair protein
16078796	miaA	BSU17330	COG0324J	tRNA delta(2)-isopentenylpyrophosphate transferase
16078797	hfq	BSU17340	COG1923R	RNA-binding protein Hfq
16078806	ynbA	BSU17430	COG2262R	hypothetical protein
16078807	ynbB	BSU17440	COG4100P	hypothetical protein
16078848	lexA	BSU17850	COG1974KT	LexA repressor
16078850	yneB	BSU17870	COG1961L	hypothetical protein
16078857	yneI	BSU17940	COG0784T	hypothetical protein
16078859	yneK	BSU17960	-	hypothetical protein
16078863	citB	BSU18000	COG1048C	aconitate hydratase
16078879	yngB	BSU18180	COG1210M	hypothetical protein
16078883	yngF	BSU18220	COG1024I	enoyl-CoA hydratase
16078884	yngG	BSU18230	COG0119E	hydroxymethylglutaryl-CoA lyase
16078906	gltA	BSU18450	COG0067E,COG0069E,COG0070E	glutamate synthase (large subunit)
50812244	proH	BSU18480	COG0345E	pyrroline-5-carboxylate reductase
16078991	dhaS	BSU19310	COG1012C	aldehyde dehydrogenase
16078996	odhB	BSU19360	COG0508C	dihydrolipoamide acetyltransferase
50812247	kgd	BSU19370	COG0567C	alpha-ketoglutarate decarboxylase
50812250	yojG	BSU19460	COG2120S	hypothetical protein
50812251	yojE	BSU19480	COG2962R	hypothetical protein
16079020	yodJ	BSU19620	COG1876M	hypothetical protein
16079194	yomI	BSU21350	COG0739M,COG0741M	hypothetical protein
16079234	ypmQ	BSU21750	COG1999R	hypothetical protein
16079241	thyA	BSU21820	COG0207F	thymidylate synthase
16079243	ypjP	BSU21840	-	hypothetical protein
16079249	bsaA	BSU21900	COG0386O	glutathione peroxidase
16079275	ypsC	BSU22170	COG0116L	hypothetical protein
16079281	ypqE	BSU22230	COG2190G	hypothetical protein
16079287	yppC	BSU22300	-	hypothetical protein
16079289	ponA	BSU22320	COG0744M	penicillin-binding proteins 1A and 1B
16079291	nth	BSU22340	COG0177L	endonuclease III
16079292	dnaD	BSU22350	COG3935L	initiation of chromosome replication (DNA synthesis)
16079293	asnC	BSU22360	COG0017J	asparaginyl-tRNA synthetase
16079299	panC	BSU22420	COG0414H	pantoate--beta-alanine ligase
16079300	panB	BSU22430	COG0413H	3-methyl-2-oxobutanoate hydroxymethyltransferase
16079301	birA	BSU22440	COG0340H,COG1654K	transcriptional regulator and biotin acetyl-CoA-carboxylase synthetase
16079302	cca	BSU22450	COG0617J	tRNA CCA-pyrophosphorylase
16079303	ypjH	BSU22460	COG0438M	hypothetical protein
16079306	dapB	BSU22490	COG0289E	dihydrodipicolinate reductase
16079307	ypjD	BSU22500	COG1694R	hypothetical protein
16079308	ypjC	BSU22510	COG1284S	hypothetical protein
16079311	qcrC	BSU22540	COG2010C,COG1290C	menaquinol:cytochrome c oxidoreductase (cytochrome b/c subunit)
16079312	qcrB	BSU22550	COG1290C	cytochrome b6
16079313	qcrA	BSU22560	COG0723C	menaquinol:cytochrome c oxidoreductase (iron-sulfur subunit)
16079315	ypiB	BSU22580	COG5582S	hypothetical protein
16079316	ypiA	BSU22590	COG0457R	hypothetical protein
16079317	aroE	BSU22600	COG0128E	3-phosphoshikimate 1-carboxyvinyltransferase
16079318	tyrA	BSU22610	COG0287E	prephenate dehydrogenase
16079319	hisC	BSU22620	COG0079E	histidinol-phosphate aminotransferase
16079320	trpA	BSU22630	COG0159E	tryptophan synthase subunit alpha
50812257	trpB	BSU22640	COG0133E	tryptophan synthase subunit beta
50812258	trpF	BSU22650	COG0135E	N-(5'-phosphoribosyl)anthranilate isomerase
50812259	trpC	BSU22660	COG0134E	indole-3-glycerol-phosphate synthase
50812260	trpD	BSU22670	COG0547E	anthranilate phosphoribosyltransferase
16079327	aroB	BSU22700	COG0337E	3-dehydroquinate synthase
50812261	aroF	BSU22710	COG0082E	chorismate synthase
50812262	cheR	BSU22720	COG1352NT	methyl-accepting chemotaxis proteins (MCPs) methyltransferase
16079330	ndk	BSU22730	COG0105F	nucleoside diphosphate kinase
16079331	hepT	BSU22740	COG0142H	heptaprenyl diphosphate synthase component II
16079332	ubiE	BSU22750	COG2226H	ubiquinone/menaquinone biosynthesis methyltransferase
16079336	hbs	BSU22790	COG0776L	non-specific DNA-binding protein HBsu; signal recognition particle-like (SRP) component
16079337	spoIVA	BSU22800	-	required for proper spore cortex formation and coat assembly (stage IV sporulation)
16079340	gpsA	BSU22830	COG0240C	NAD(P)H-dependent glycerol-3-phosphate dehydrogenase
16079341	engA	BSU22840	COG1160R	GTP-binding protein EngA
16079345	rpsA	BSU22880	COG0539J	30S ribosomal protein S1
16079346	cmk	BSU22890	COG0283F	cytidylate kinase
16079349	ypeB	BSU22920	-	hypothetical protein
16079350	sleB	BSU22930	COG3409M,COG3773M	spore cortex-lytic enzyme
16079352	ypdA	BSU22950	COG0492O	hypothetical protein
16079360	ypbB	BSU23030	COG4955S	hypothetical protein
16079368	resE	BSU23110	COG0642T	two-component sensor histidine kinase
16079369	resD	BSU23120	COG0745TK	two-component response regulator
16079370	resC	BSU23130	COG0755O	required for cytochrome c synthesis
16079371	resB	BSU23140	COG1333O	required for cytochrome c synthesis
16079372	resA	BSU23150	COG0526OC	thiol-disulfide oxidoreductase
16079374	spmB	BSU23170	COG0700S	spore maturation protein
16079375	spmA	BSU23180	COG2715R	spore maturation protein
16079376	dacB	BSU23190	COG1686M	D-alanyl-D-alanine carboxypeptidase (penicillin-binding protein 5*)
16079378	ypuH	BSU23210	COG1386K	hypothetical protein
16079379	scpA	BSU23220	COG1354S	segregation and condensation protein A
16079382	ribH	BSU23250	COG0054H	riboflavin synthase subunit beta
16079383	ribA	BSU23260	COG0108H,COG0807H	bifunctional 3,4-dihydroxy-2-butanone 4-phosphate synthase/GTP cyclohydrolase II protein
16079385	ribD	BSU23280	COG0117H,COG1985H	riboflavin-specific deaminase
16079393	ppiB	BSU23360	COG0652O	peptidyl-prolyl isomerase
16079394	ypuA	BSU23370	COG4086S	hypothetical protein
16079395	lysA	BSU23380	COG0019E	diaminopimelate decarboxylase
16079396	spoVAF	BSU23390	-	sporulation protein VAF
16079398	spoVAD	BSU23410	-	stage V sporulation protein AD
16079399	spoVAC	BSU23420	-	sporulation protein VAC
16079402	sigF	BSU23450	COG1191K	sporulation sigma factor SigF
16079404	spoIIAA	BSU23470	COG1366T	anti-anti-sigma factor (antagonist of SpoIIAB)
16079405	dacF	BSU23480	COG1686M	penicilin binding protein (putative D-alanyl-D-alanine carboxypeptidase)
16079406	punA	BSU23490	COG0005F	purine nucleoside phosphorylase
16079407	drm	BSU23500	COG1015G	phosphopentomutase
16079408	xerD	BSU23510	COG4974L	site-specific tyrosine recombinase XerD
16079409	fur	BSU23520	COG0735P	FUR family transcriptional regulator
16079410	spoIIM	BSU23530	COG1300S	required for dissolution of the septal cell wall (stage II sporulation)
16079418	nudF	BSU23610	COG0494LR	ADP-ribose pyrophosphatase
16079419	yqkF	BSU23620	COG0667C	hypothetical protein
16079421	yqkD	BSU23640	COG1073R	hypothetical protein
16079439	yqjM	BSU23820	COG1902C	NADPH dehydrogenase NamA
16079441	yqjK	BSU23840	COG1234R	ribonuclease Z
16079447	yqjE	BSU23910	COG2195E	hypothetical protein
16079448	yqjD	BSU23920	COG4799I	hypothetical protein
16079451	yqjA	BSU23950	COG4129S	hypothetical protein
16079455	yqiW	BSU23990	COG2217P	hypothetical protein
16079459	bkdB	BSU24030	COG0508C	branched-chain alpha-keto acid dehydrogenase subunit E2
16079460	bkdAB	BSU24040	COG0022C	branched-chain alpha-keto acid dehydrogenase E1 subunit (2-oxoisovalerate dehydrogenase beta subunit)
16079461	bkdAA	BSU24050	COG1071C	branched-chain alpha-keto acid dehydrogenase E1 subunit (2-oxoisovalerate dehydrogenase alpha subunit)
16079464	bcd	BSU24080	COG0334E	leucine dehydrogenase
16079466	bkdR	BSU24100	COG3829KT	transcriptional regulator (sigma-L-dependent)
16079468	yqiQ	BSU24120	COG2513G	hypothetical protein
16079472	mmgB	BSU24160	COG1250I	3-hydroxybutyryl-CoA dehydrogenase
16079473	mmgA	BSU24170	COG0183I	acetyl-CoA acetyltransferase
16079474	yqiK	BSU24180	COG0584C	hypothetical protein
16079478	spo0A	BSU24220	COG0745TK,COG0784T	two-component response regulator
16079479	spoIVB	BSU24230	COG0750M	serine peptidase of the SA clan
16079481	ahrC	BSU24250	COG1438K	arginine repressor
16079482	yqxC	BSU24260	COG1189J	hypothetical protein
16079484	yqiD	BSU24280	COG0142H	hypothetical protein
16079486	xseA	BSU24300	COG1570L	exodeoxyribonuclease VII large subunit
16079487	folD	BSU24310	COG0190H	methenyltetrahydrofolate cyclohydrolase
16079488	nusB	BSU24320	COG0781K	transcription antitermination protein NusB
16079489	yqhY	BSU24330	COG1302S	hypothetical protein
16079490	accC	BSU24340	COG0439I	acetyl-CoA carboxylase biotin carboxylase subunit
16079491	accB	BSU24350	COG0511I	acetyl-CoA carboxylase biotin carboxyl carrier protein subunit
16079492	spoIIIAH	BSU24360	-	mutants block sporulation after engulfment (stage III sporulation)
16079493	spoIIIAG	BSU24370	-	mutants block sporulation after engulfment (stage III sporulation)
16079495	spoIIIAE	BSU24390	-	mutants block sporulation after engulfment (stage III sporulation)
16079496	spoIIIAD	BSU24400	-	mutants block sporulation after engulfment (stage III sporulation)
16079498	spoIIIAB	BSU24420	-	stage III sporulation protein SpoAB
16079499	spoIIIAA	BSU24430	COG3854S	mutants block sporulation after engulfment (stage III sporulation)
16079501	efp	BSU24450	COG0231J	elongation factor P
16079502	yqhT	BSU24460	COG0006E	hypothetical protein
16079504	yqhR	BSU24480	-	hypothetical protein
16079508	mntR	BSU24520	COG1321K	manganese transport transcriptional regulator
16079509	yqhM	BSU24530	COG0095H	hypothetical protein
16079511	gcvPB	BSU24550	COG1003E	glycine dehydrogenase subunit 2
16079512	gcvPA	BSU24560	COG0403E	glycine dehydrogenase subunit 1
16079513	gcvT	BSU24570	COG0404E	glycine cleavage system aminomethyltransferase T
16079514	yqhH	BSU24580	COG0553KL	hypothetical protein
16079529	comGA	BSU24730	COG2804NU	required for exogenous DNA-binding (competence)
16079535	yqgX	BSU24790	COG0491R	hypothetical protein
16079541	glcK	BSU24850	COG1940KG	glucose kinase
16079545	yqgN	BSU24890	COG0212H	hypothetical protein
16079550	pstBB	BSU24950	COG1117P	phosphate ABC transporter ATP-binding protein
16079552	pstA	BSU24970	COG0581P	phosphate ABC transporter (permease)
16079553	pstC	BSU24980	COG0573P	phosphate ABC transporter (permease)
16079554	pstS	BSU24990	COG0226P	phosphate ABC transporter (binding protein)
16079555	pbpA	BSU25000	COG0768M	penicillin-binding protein 2A
16079556	yqgE	BSU25010	COG0477GEPR	hypothetical protein
50812268	sodA	BSU25020	COG0605P	superoxide dismutase
16079565	zur	BSU25100	COG0735P	FUR family transcriptional regulator
16079568	yqfS	BSU25130	COG0648L	endonuclease IV
16079569	yqfR	BSU25140	COG0513LKJ	hypothetical protein
16079572	yqfO	BSU25170	COG0327S,COG3323S	hypothetical protein
16079573	yqfN	BSU25180	COG2384R	hypothetical protein
16079575	sigA	BSU25200	COG0568K	RNA polymerase sigma factor RpoD
16079576	dnaG	BSU25210	COG0358L	DNA primase
16079578	yqfL	BSU25240	COG1806S	hypothetical protein
16079579	yqzB	BSU25250	COG0517R	hypothetical protein
16079582	recO	BSU25280	COG1381L	DNA repair protein RecO
16079583	era	BSU25290	COG1159R	GTP-binding protein Era
16079584	cdd	BSU25300	COG0295F	cytidine/deoxycytidine deaminase
16079586	yqfG	BSU25320	COG0319R	putative metalloprotease
16079587	yqfF	BSU25330	COG1480R	hypothetical protein
16079588	phoH	BSU25340	COG1702T	phosphate starvation-induced protein
16079589	yqfD	BSU25350	-	hypothetical protein
16079594	yqeY	BSU25400	COG1610S	hypothetical protein
16079596	yqeW	BSU25420	COG1283P	hypothetical protein
16079597	yqeV	BSU25430	COG0621J	hypothetical protein
16079598	yqeU	BSU25440	COG1385S	hypothetical protein
16079599	prmA	BSU25450	COG2264J	ribosomal protein L11 methyltransferase
16079600	dnaJ	BSU25460	COG0484O	heat-shock protein
16079601	dnaK	BSU25470	COG0443O	class I heat-shock protein (molecular chaperone)
16079602	grpE	BSU25480	COG0576O	heat-shock protein
16079603	hrcA	BSU25490	COG1420K	heat-inducible transcription repressor
16079604	hemN	BSU25500	COG0635H	coproporphyrinogen III oxidase
16079605	lepA	BSU25510	COG0481M	GTP-binding protein LepA
16079607	spoIIP	BSU25530	-	required for dissolution of the septal cell wall (stage II sporulation)
16079608	gpr	BSU25540	-	germination protease
16079610	holA	BSU25560	COG1466L	DNA polymerase III subunit delta
16079611	comEC	BSU25570	COG2333R,COG0658R	putative integral membrane protein
16079612	comEB	BSU25580	COG2131F	required for DNA binding and uptake (competence)
16079615	yqeM	BSU25610	COG0500QR	hypothetical protein
16079692	spoIIIC	BSU26390	COG1191K	RNA polymerase sporulation-specific sigma factor (sigma-K) (C-terminal half)
16079712	blt	BSU26590	COG0477GEPR	multidrug-efflux transporter
16079724	azlC	BSU26710	COG1296E	branched-chain amino acid transport
16079779	yrhB	BSU27250	COG0626E	cystathionine beta-lyase
16079781	mtn	BSU27270	COG0775F	5'-methylthioadenosine/S-adenosylhomocysteine nucleosidase
16079786	greA	BSU27320	COG0782K	transcription elongation factor GreA
16079787	udk	BSU27330	COG0572F	uridine kinase
16079790	yrrM	BSU27360	COG4122R	hypothetical protein
16079791	yrrL	BSU27370	COG1559R	hypothetical protein
16079793	yrrK	BSU27390	COG0816L	Holliday junction resolvase-like protein
16079794	alaS	BSU27410	COG0013J	alanyl-tRNA synthetase
16079801	yrrC	BSU27480	COG0507L	hypothetical protein
16079802	yrrB	BSU27490	COG0457R	hypothetical protein
50812273	trmU	BSU27500	COG0482J	tRNA (5-methylaminomethyl-2-thiouridylate) methyltransferase
50812274	yrvO	BSU27510	COG1104E	hypothetical protein
16079806	yrzC	BSU27520	COG1959K	hypothetical protein
16079807	yrvN	BSU27530	COG2256L	recombination factor protein RarA
16079809	aspS	BSU27550	COG0173J	aspartyl-tRNA synthetase
50812276	yrvI	BSU27590	COG1490J	D-tyrosyl-tRNA deacylase
16079814	relA	BSU27600	COG0317TK	GTP pyrophosphokinase
16079816	yrvE	BSU27620	COG0608L,COG4199S	hypothetical protein
16081162	secDF	BSU27650	COG0341U,COG0342U	bifunctional preprotein translocase subunit SecD/SecF
16079820	spoVB	BSU27670	COG2244R	involved in spore cortex synthesis (stage V sporulation)
16079824	tgt	BSU27710	COG0343J	queuine tRNA-ribosyltransferase
16079825	queA	BSU27720	COG0809J	S-adenosylmethionine:tRNA ribosyltransferase-isomerase
50812277	ruvB	BSU27730	COG2255L	Holliday junction DNA helicase B
16079836	safA	BSU27840	COG1388M	morphogenetic protein associated with SpoVID
16079842	pheA	BSU27900	COG0077E	prephenate dehydratase
16079844	obgE	BSU27920	COG0536R	GTPase ObgE
16079848	rplU	BSU27960	COG0261J	50S ribosomal protein L21
16079849	spoIVFB	BSU27970	COG1994R	membrane metalloprotease
16079850	spoIVFA	BSU27980	COG0739M	inhibition of SpoIVFB (negative regulation) and hypothesised to stabilize the thermolabile spoIVFB product (positive regulation) (stage IV sporulation)
16079851	minD	BSU27990	COG2894D	ATPase activator of MinC
16079854	mreC	BSU28020	COG1792M	cell-shape determining protein
16079855	mreB	BSU28030	COG1077D	cell-shape determining protein
16079856	radC	BSU28040	COG2003L	DNA repair protein RadC
16079860	folC	BSU28080	COG0285H	folyl-polyglutamate synthetase
16079861	valS	BSU28090	COG0525J	valyl-tRNA synthetase
16079864	hemL	BSU28120	COG0001H	glutamate-1-semialdehyde aminotransferase
16079865	hemB	BSU28130	COG0113H	delta-aminolevulinic acid dehydratase
16079866	hemD	BSU28140	COG1587H	uroporphyrinogen III cosynthase
16079867	hemC	BSU28150	COG0181H	porphobilinogen deaminase
16079868	hemX	BSU28160	COG0755O	membrane-bound protein
16079869	hemA	BSU28170	COG0373H	glutamyl-tRNA reductase
16079871	ysxC	BSU28190	COG0218R	GTPase EngB
16079872	lonA	BSU28200	COG0466O	class III heat-shock ATP-dependent Lon protease
16079874	clpX	BSU28220	COG1219O	ATP-dependent protease ATP-binding subunit
16079875	tig	BSU28230	COG0544O	trigger factor
16079876	ysoA	BSU28240	COG0457R	hypothetical protein
16079887	ysnB	BSU28350	COG0622R	hypothetical protein
16079888	ysnA	BSU28360	COG0127F	hypothetical protein
16079889	rph	BSU28370	COG0689J	ribonuclease PH
16079890	gerM	BSU28380	COG5401R	germination (cortex hydrolysis) and sporulation (stage II, multiple polar septa)
16079891	racE	BSU28390	COG0796M	glutamate racemase
16079895	sdhB	BSU28430	COG0479C	succinate dehydrogenase iron-sulfur subunit
16079896	sdhA	BSU28440	COG1053C	succinate dehydrogenase flavoprotein subunit
16079897	sdhC	BSU28450	COG2009C	succinate dehydrogenase (cytochrome b558 subunit)
16079901	uvrC	BSU28490	COG0322L	excinuclease ABC subunit C
16079905	etfB	BSU28530	COG2086C	electron transfer flavoprotein (beta subunit)
16079906	ysiB	BSU28540	COG1024I	enoyl-CoA hydratase
16079907	ysiA	BSU28550	COG1309K	hypothetical protein
16079908	lcfA	BSU28560	COG0318IQ	long chain acyl-CoA synthetase
16079910	mutSB	BSU28580	COG1193L	recombination and DNA strand exchange inhibitor protein
16079911	yshC	BSU28590	COG1387ER,COG1796L	hypothetical protein
16079912	yshB	BSU28600	COG1286R	hypothetical protein
16079915	pheT	BSU28630	COG0072J,COG0073R	phenylalanyl-tRNA synthetase subunit beta
16079916	pheS	BSU28640	COG0016J	phenylalanyl-tRNA synthetase subunit alpha
16079917	ysgA	BSU28650	COG0566J	hypothetical protein
16079918	sspI	BSU28660	-	small acid-soluble spore protein SspI
16079947	thrS	BSU28950	COG0441J	threonyl-tRNA synthetase
16079948	ytxC	BSU28960	-	hypothetical protein
16079951	dnaB	BSU28990	COG3611L	membrane attachment protein
16079954	gapB	BSU29020	COG0057G	glyceraldehyde-3-phosphate dehydrogenase
16079957	ytbE	BSU29050	COG0656R	hypothetical protein
16079961	polA	BSU29090	COG0749L,COG0258L	DNA polymerase I
16079962	phoR	BSU29100	COG0642T	two-component sensor histidine kinase
16079963	phoP	BSU29110	COG0745TK	two-component response regulator
16079964	mdh	BSU29120	COG0039C	malate dehydrogenase
16079965	icd	BSU29130	COG0538C	isocitrate dehydrogenase
16079966	citZ	BSU29140	COG0372C	methylcitrate synthase
16079968	ytvI	BSU29160	COG0628R	hypothetical protein
16079970	pyk	BSU29180	COG0469G,COG3848T	pyruvate kinase
16079971	pfkA	BSU29190	COG0205G	6-phosphofructokinase
16079972	accA	BSU29200	COG0825I	acetyl-CoA carboxylase carboxyltransferase subunit alpha
16079973	accD	BSU29210	COG0777I	acetyl-CoA carboxylase subunit beta
16079974	ytsJ	BSU29220	COG0281C	hypothetical protein
16079975	dnaE	BSU29230	COG0587L	DNA polymerase III DnaE
16079977	ytqI	BSU29250	COG0618R	hypothetical protein
16079979	ytoI	BSU29270	COG4109K	hypothetical protein
50812279	ytkL	BSU29410	COG2220R	metal-dependent hydrolase
16079999	ackA	BSU29470	COG0282C	acetate kinase
16080000	ytxK	BSU29480	COG0827L	hypothetical protein
16080003	ytfI	BSU29510	-	hypothetical protein
16080010	ytbJ	BSU29580	COG0301H	hypothetical protein
16080013	ezrA	BSU29610	COG4477D	septation ring formation regulator EzrA
16080018	rpsD	BSU29660	COG0522J	30S ribosomal protein S4
16080019	tyrS	BSU29670	COG0162J	tyrosyl-tRNA synthetase
16080020	acsA	BSU29680	COG0365I	acetyl-CoA synthetase
16080021	acuA	BSU29690	COG1246E	acetoin dehydrogenase
16080022	acuB	BSU29700	COG0517R	acetoin dehydrogenase
16080023	acuC	BSU29710	COG0123BQ	acetoin dehydrogenase
16080024	ytxE	BSU29720	COG1360N	flagellar motor protein MotS
16080025	ytxD	BSU29730	COG1291N	flagellar motor protein MotP
16080026	ccpA	BSU29740	COG1609K	LacI family transcription regulator
16080027	aroA	BSU29750	COG2876E,COG1605E	bifunctional 3-deoxy-7-phosphoheptulonate synthase/chorismate mutase
16080030	ytxG	BSU29780	COG4768R	hypothetical protein
16080031	murC	BSU29790	COG0773M	UDP-N-acetylmuramate--L-alanine ligase
16080032	ytpT	BSU29800	COG1674D	hypothetical protein
16080035	ytpQ	BSU29830	COG4848S	hypothetical protein
16080038	ytoP	BSU29860	COG1363G	hypothetical protein
16080042	trmB	BSU29900	COG0220R	tRNA (guanine-N(7))-methyltransferase
16080044	ytmP	BSU29920	COG0510M	hypothetical protein
16080048	ytlP	BSU29960	COG1514J	hypothetical protein
16080057	ytgP	BSU30050	COG2244R	hypothetical protein
16080058	ytfP	BSU30060	COG2081R	hypothetical protein
16080083	ytwF	BSU30310	COG0607P	hypothetical protein
16080084	leuS	BSU30320	COG0495J	leucyl-tRNA synthetase
16080098	ytrA	BSU30460	COG1725K	hypothetical protein
16080101	ytqB	BSU30490	COG0500QR	hypothetical protein
16080104	ytoA	BSU30520	COG0663R	hypothetical protein
16080107	metK	BSU30550	COG0192H	S-adenosylmethionine synthetase
16080108	pckA	BSU30560	COG1866C	phosphoenolpyruvate carboxykinase
16080118	ytkA	BSU30660	-	hypothetical protein
50812282	yteA	BSU30840	COG1734T	hypothetical protein
16080152	yuaI	BSU31000	COG0454KR	hypothetical protein
16080183	yugP	BSU31310	COG2738R	hypothetical protein
16080187	pgi	BSU31350	COG0166G	glucose-6-phosphate isomerase
16080191	yugI	BSU31390	COG1098J	general stress protein 13
50812284	alaT	BSU31400	COG0436E	hypothetical protein
16080196	patB	BSU31440	COG1168E	aminotransferase
16080244	ald	BSU31930	COG0686E	L-alanine dehydrogenase
16080260	yuiC	BSU32070	COG3584S	hypothetical protein
16080263	yumB	BSU32100	COG1252C	hypothetical protein
16080264	yumC	BSU32110	COG0492O	hypothetical protein
16080269	yutM	BSU32160	COG0316S	hypothetical protein
16080270	dapF	BSU32170	COG0253E	diaminopimelate epimerase
16080273	yutJ	BSU32200	COG1252C	hypothetical protein
16080275	yutI	BSU32220	COG0694O	hypothetical protein
16080277	thrB	BSU32240	COG0083E	homoserine kinase
16080278	thrC	BSU32250	COG0498E	threonine synthase
16080279	hom	BSU32260	COG0460E	homoserine dehydrogenase
16080280	yutH	BSU32270	-	hypothetical protein
16080281	yutG	BSU32280	COG1267I	hypothetical protein
16080282	yutF	BSU32290	COG0647G	hypothetical protein
16080283	yutE	BSU32300	COG2445S	hypothetical protein
16080285	yutC	BSU32320	-	hypothetical protein
50812289	lipA	BSU32330	COG0320H	lipoyl synthase
16080287	yunA	BSU32340	COG0739M	hypothetical protein
16080288	yunB	BSU32350	-	hypothetical protein
16080292	yunF	BSU32390	COG1801S	hypothetical protein
16080319	yurU	BSU32670	COG0719O	hypothetical protein
16080320	yurV	BSU32680	COG0822C	hypothetical protein
16080321	csd	BSU32690	COG0520E	cysteine desulfurase
16080322	yurX	BSU32700	COG0719O	hypothetical protein
16080323	yurY	BSU32710	COG0396O	hypothetical protein
16080325	yusA	BSU32730	COG1464P	hypothetical protein
16080326	yusB	BSU32740	COG2011P	hypothetical protein
16080327	yusC	BSU32750	COG1135P	hypothetical protein
16080332	gcvH	BSU32800	COG0509E	glycine cleavage system protein H
16080333	yusI	BSU32810	COG1393P	hypothetical protein
16080334	yusJ	BSU32820	COG1960I	hypothetical protein
16080335	yusK	BSU32830	COG0183I	acetyl-CoA acetyltransferase
16080336	yusL	BSU32840	COG1024I,COG1250I	hypothetical protein
16080337	yusM	BSU32850	COG0506E	hypothetical protein
16080346	yusV	BSU32940	COG1120PH	hypothetical protein
16080359	gerAB	BSU33060	COG0531E	germination response to L-alanine and related amino acids (earliest stage)
16080361	yvqC	BSU33080	COG2197TK	hypothetical protein
16080362	yvqE	BSU33090	COG4585T	hypothetical protein
16080368	yvqK	BSU33150	COG2096S	hypothetical protein
16080403	yvgX	BSU33500	COG2217P	hypothetical protein
16080413	smpB	BSU33600	COG0691O	SsrA-binding protein
16080414	rnr	BSU33610	COG0557K	ribonuclease R
16080415	yvaK	BSU33620	COG1647R	hypothetical protein
16080443	eno	BSU33900	COG0148G	phosphopyruvate hydratase
16080444	pgm	BSU33910	COG0696G	phosphoglyceromutase
16080447	gapA	BSU33940	COG0057G	glyceraldehyde-3-phosphate dehydrogenase
16080448	cggR	BSU33950	COG2390K	transcriptional regulator
16080467	yvfM	BSU34140	COG3833G	hypothetical protein
16080468	yvfL	BSU34150	COG1175G	hypothetical protein
16080507	clpP	BSU34540	COG0740OU	ATP-dependent Clp protease proteolytic subunit
16080521	yvcT	BSU34680	COG1052CHR	gluconate 2-dehydrogenase
16080528	yvcL	BSU34750	COG1481S	hypothetical protein
50812297	yvcK	BSU34760	COG0391S	hypothetical protein
16080530	yvcJ	BSU34770	COG1660R	hypothetical protein
16080532	trxB	BSU34790	COG0492O	thioredoxin reductase
16080533	yvcE	BSU34800	COG0791M,COG3883S	hypothetical protein
16080534	yvcD	BSU34810	COG0457R	hypothetical protein
16080540	hisF	BSU34870	COG0107E	imidazole glycerol phosphate synthase subunit HisF
16080541	hisA	BSU34880	COG0106E	1-(5-phosphoribosyl)-5-[(5-phosphoribosylamino)methylideneamino] imidazole-4-carboxamide isomerase
16080542	hisH	BSU34890	COG0118E	imidazole glycerol phosphate synthase subunit HisH
16080543	hisB	BSU34900	COG0131E	imidazoleglycerol-phosphate dehydratase
16080544	hisD	BSU34910	COG0141E	histidinol dehydrogenase
16080545	hisG	BSU34920	COG0040E	ATP phosphoribosyltransferase catalytic subunit
16080546	hisZ	BSU34930	COG0124J,COG3705E	ATP phosphoribosyltransferase regulatory subunit
16080549	yvoF	BSU34960	COG0110R	hypothetical protein
16080550	hprP	BSU34970	COG0546R	pyrophosphatase PpaX
16080552	lgt	BSU34990	COG0682M	prolipoprotein diacylglyceryl transferase
16080553	hprK	BSU35000	COG1493T	HPr kinase/phosphorylase
16080554	nagA	BSU35010	COG1820G	N-acetylglucosamine-6-phosphate deacetylase
16080555	nagB	BSU35020	COG0363G	N-acetylglucosamine-6-phosphate isomerase
16080569	uvrA	BSU35160	COG0178L	excinuclease ABC subunit A
16080570	uvrB	BSU35170	COG0556L	excinuclease ABC subunit B
16080575	minJ	BSU35220	COG0265O	cell division topological determinant
16080577	yvjB	BSU35240	COG0793M	hypothetical protein
16080578	ftsX	BSU35250	COG2177D	cell-division protein
16080579	ftsE	BSU35260	COG2884D	cell-division ATP-binding protein
16080583	secA	BSU35300	COG0653U	preprotein translocase subunit SecA
16080584	yvyD	BSU35310	COG1544J	hypothetical protein
16080594	flgK	BSU35410	COG1256N	flagellar hook-associated protein FlgK
16080598	comFC	BSU35450	COG1040R	competence protein FC
16080600	comFA	BSU35470	COG4098L	late competence protein
16080601	yviA	BSU35480	COG1307S	hypothetical protein
16080604	yvyE	BSU35510	COG1739S	hypothetical protein
16080618	lytR	BSU35650	COG1316K	membrane-bound transcriptional regulator LytR
16080647	rbsA	BSU35940	COG1129G	ribose ABC transporter ATP-binding protein
16080648	rbsC	BSU35950	COG1172G	ribose ABC transporter (permease)
16080681	ywqA	BSU36280	COG0553KL	hypothetical protein
16080682	ywpJ	BSU36290	COG0561R	hypothetical protein
16080690	ywpB	BSU36370	COG0764I	hypothetical protein
16080693	flhO	BSU36400	COG4786N	flagellar basal-body rod protein
16080695	spoIIID	BSU36420	COG1609K	transcriptional regulator
16080708	spoIIQ	BSU36550	COG0739M	required for completion of engulfment
16080728	spoIID	BSU36750	COG2385D	required for complete dissolution of the asymmetric septum (stage II sporulation)
16080729	murAA	BSU36760	COG0766M	UDP-N-acetylglucosamine 1-carboxyvinyltransferase
16080734	atpD	BSU36810	COG0055C	F0F1 ATP synthase subunit beta
16080735	atpG	BSU36820	COG0224C	F0F1 ATP synthase subunit gamma
16080736	atpA	BSU36830	COG0056C	F0F1 ATP synthase subunit alpha
16080737	atpH	BSU36840	COG0712C	F0F1 ATP synthase subunit delta
16080738	atpF	BSU36850	COG0711C	F0F1 ATP synthase subunit B
16080740	atpB	BSU36870	COG0356C	F0F1 ATP synthase subunit A
16080742	upp	BSU36890	COG0035F	uracil phosphoribosyltransferase
16080743	glyA	BSU36900	COG0112E	serine hydroxymethyltransferase
16080744	ywlG	BSU36910	COG4475S	hypothetical protein
16080748	ywlC	BSU36950	COG0009J	hypothetical protein
16080750	spoIIR	BSU36970	-	required for processing of pro-sigma-E
16080753	ywkE	BSU37000	COG2890J	hypothetical protein
16080754	prfA	BSU37010	COG0216J	peptide chain release factor 1
16080759	tdk	BSU37060	COG1435F	thymidine kinase
16080762	glpX	BSU37090	COG1494G	fructose 1,6-bisphosphatase II
16080763	murAB	BSU37100	COG0766M	UDP-N-acetylglucosamine 1-carboxyvinyltransferase
50812299	ywjH	BSU37110	COG0176G	putative translaldolase
16080765	fbaA	BSU37120	COG0191G	fructose-bisphosphate aldolase
16080768	pyrG	BSU37150	COG0504F	CTP synthetase
16080769	rpoE	BSU37160	COG3343K	DNA-directed RNA polymerase subunit delta
16080771	ywjF	BSU37180	COG0247C	hypothetical protein
16080777	ywiE	BSU37240	COG1502I	hypothetical protein
16080786	argS	BSU37330	COG0018J	arginyl-tRNA synthetase
16080802	speE	BSU37500	COG0421E	spermidine synthase
16080803	ywhE	BSU37510	COG0744M	hypothetical protein
16080812	ywfO	BSU37600	COG1078R	hypothetical protein
16080816	ywfL	BSU37640	COG0095H	hypothetical protein
16080818	eutD	BSU37660	COG0280C	phosphotransacetylase
16080830	rocA	BSU37780	COG1012C	1-pyrroline-5-carboxylate dehydrogenase
16080831	rocG	BSU37790	COG0334E	glutamate dehydrogenase
16080844	ywdK	BSU37930	COG2363S	hypothetical protein
16080848	ung	BSU37970	COG0692L	uracil-DNA glycosylase
16080861	ywcH	BSU38100	COG2141C	hypothetical protein
16080863	rodA	BSU38120	COG0772D	maintenance of the rod shape and extension of the lateral walls of the cell
16080932	msmX	BSU38810	COG3839G	multiple sugar-binding transport ATP-binding protein
50812307	pdp	BSU39400	COG0213F	pyrimidine-nucleoside phosphorylase
16081075	yydA	BSU40230	COG1576S	SPOUT methyltransferase superfamily protein
16081086	rocD	BSU40340	COG4992E	ornithine--oxo-acid transaminase
16081088	yyxA	BSU40360	COG0265O	hypothetical protein
16081090	yycI	BSU40380	COG4853S	hypothetical protein
16081091	yycH	BSU40390	COG4863S	hypothetical protein
16081092	yycG	BSU40400	COG5002T	hypothetical protein
16081093	yycF	BSU40410	COG0745TK	hypothetical protein
16081094	purA	BSU40420	COG0104F	adenylosuccinate synthetase
16081096	dnaC	BSU40440	COG0305L	replicative DNA helicase
16081102	rplI	BSU40500	COG0359J	50S ribosomal protein L9
16081103	yybT	BSU40510	COG3887T	hypothetical protein
16081142	ssb	BSU40900	COG0629L	single-strand DNA-binding protein
16081144	yyaF	BSU40920	COG0012J	translation-associated GTPase
16081147	yyaC	BSU40950	-	hypothetical protein
16081148	spo0J	BSU40960	COG1475K	site-specific DNA-binding protein
16081149	soj	BSU40970	COG1192D	chromosome partitioning protein; transcriptional regulator
16081151	yyaA	BSU40990	COG1475K	hypothetical protein
16081152	gidB	BSU41000	COG0357M	glucose-inhibited division protein B
16081153	gidA	BSU41010	COG0445D	tRNA uridine 5-carboxymethylaminomethyl modification enzyme GidA
16081154	trmE	BSU41020	COG0486R	tRNA modification GTPase TrmE
16081155	jag	BSU41030	COG1847R	SpoIIIJ-associated protein
16081156	spoIIIJ	BSU41040	COG0706U	OxaA-like protein precursor
16081157	rnpA	BSU41050	COG0594J	ribonuclease P
16078558	ref	NP_389377.1	hypothetical protein BSU14940 [Bacillus subtilis subsp. subtilis str. 168]
16078561	ref	NP_389380.1	hypothetical protein BSU14970 [Bacillus subtilis subsp. subtilis str. 168]

## Sheet: S3
A		B		C		D
comEC	putative integral membrane protein	bofC	forespore regulator of the sigma-K checkpoint	bofA	inhibition of the pro-sigma-K processing machinery	cgeA	involved in maturation of the outermost layer of the spore
comFA	late competence protein	comEA	unspecific high-affinity DNA-binding protein	cgeE	involved in maturation of the outermost layer of the spore	cgeB	involved in maturation of the outermost layer of the spore
comFC	competence protein FC	comER	late competence protein ComER	comFB	competence protein FB	cgeC	involved in maturation of the outermost layer of the spore
comGA	required for exogenous DNA-binding (competence)	comGD	DNA transport protein	comGC	exogenous DNA-binding (competence)	cgeD	involved in maturation of the outermost layer of the spore
comGB	DNA transport protein	comK	competence transcription factor (CTF)	comGE	DNA transport protein	comS	regulation of genetic competence; assembly link between other regulatory components of the competence signal transduction pathway
cotE	morphogenic protein	comZ	late competence gene	comGF	DNA transport protein	comX	competence pheromone precursor (pheromone peptide aa 46->55, modified)
gerD	germination response to L-alanine and to the combination of glucose, fructose, L-asparagine, and KCl (early stage)	cotB	spore coat protein (outer)	comGG	DNA transport protein	cotC	spore coat protein (outer)
gerM	germination (cortex hydrolysis) and sporulation (stage II, multiple polar septa)	cotD	spore coat protein (inner)	comQ	transcriptional regulator	cotS	spore coat protein
gpr	germination protease	cotF	spore coat protein	cotA	spore coat protein (outer)	cotT	spore coat protein (inner)
jag	SpoIIIJ-associated protein	cotH	spore coat protein (inner)	cotM	spore coat protein (outer)	cotW	spore coat protein (insoluble fraction)
kbaA	activation of the KinB signaling pathway to sporulation	cotJA	polypeptide composition of the spore coat; required for the assembly of CotJC	cotV	spore coat protein (insoluble fraction)	gerBA	component of a germinant receptor
safA	morphogenetic protein associated with SpoVID	cotJB	polypeptide composition of the spore coat	cotX	spore coat protein (insoluble fraction)	gerBB	component of a germinant receptor
sigE	sporulation sigma factor SigE	cotJC	polypeptide composition of the spore coat	cotY	spore coat protein (insoluble fraction)	gerBC	germination response to the combination of glucose, fructose, L-asparagine, and KCl (earliest stage)
sigF	sporulation sigma factor SigF	cotSA	spore coat protein	coxA	spore cortex protein	phrA	inhibitor of the activity of phosphatase RapA
sigG	sporulation sigma factor SigG	cotZ	spore coat protein (insoluble fraction)	gerAA	germination response to L-alanine and related amino acids (earliest stage)	phrC	regulator of the activity of phosphatase RapC and competence and sporulation stimulating factor (CSF)
sigH	RNA polymerase factor sigma-70	gerE	transcriptional regulator	gerAB	germination response to L-alanine and related amino acids (earliest stage)	phrE	regulator of the activity of phosphatase RapE
spmA	spore maturation protein	gerPA	spore germination protein	gerAC	germination response to L-alanine and related amino acids (earliest stage)	phrF	regulator of the activity of phosphatase RapF
spmB	spore maturation protein	gerPC	spore germination protein	gerKA	germination response to the combination of glucose, fructose, L-asparagine, and KCl	phrG	regulator of the activity of phosphatase RapG
spo0A	two-component response regulator	gerPD	spore germination protein	gerKB	germination response to the combination of glucose, fructose, L-asparagine, and KCl	phrI	regulator of the activity of phosphatase RapI
spoIIAA	anti-anti-sigma factor (antagonist of SpoIIAB)	gerPE	spore germination protein	gerKC	germination response to the combination of glucose, fructose, L-asparagine, and KCl	phrK	regulator of the activity of phosphatase RapK
spoIIAB	anti-sigma F factor	kapB	kinase-associated protein B	gerPB	spore germination protein	rapB	response regulator aspartate phosphatase
spoIID	required for complete dissolution of the asymmetric septum (stage II sporulation)	kapD	sporulation inhibitor KapD	gerPF	spore germination protein	rapC	response regulator aspartate phosphatase
spoIIE	serine phosphatase	kinB	two-component sensor histidine kinase	kinA	two-component sensor histidine kinase	rapH	response regulator aspartate phosphatase
spoIIGA	protease	kipA	antagonist of KipI	kinC	two-component sensor histidine kinase	rapJ	response regulator aspartate phosphatase
spoIIIAA	mutants block sporulation after engulfment (stage III sporulation)	kipI	inhibtion of the autophosphorylation reaction of KinA	rapA	response regulator aspartate phosphatase	sinI	antagonist of SinR
spoIIIAB	stage III sporulation protein SpoAB	rapF	response regulator aspartate phosphatase	rapD	response regulator aspartate phosphatase	spoIVCB	RNA polymerase sporulation-specific sigma factor (sigma-K) (N-terminal half)
spoIIIAC	mutants block sporulation after engulfment (stage III sporulation)	rapI	response regulator aspartate phosphatase	rapE	response regulator aspartate phosphatase	spoVM	required for normal spore cortex and coat synthesis (stage V sporulation)
spoIIIAD	mutants block sporulation after engulfment (stage III sporulation)	spo0B	sporulation initiation phosphotransferase	rapG	response regulator aspartate phosphatase	spsF	spore coat polysaccharide synthesis
spoIIIAE	mutants block sporulation after engulfment (stage III sporulation)	spo0F	two-component response regulator	rapK	response regulator aspartate phosphatase	sspA	small acid-soluble spore protein (alpha-type SASP)
spoIIIAG	mutants block sporulation after engulfment (stage III sporulation)	spo0M	sporulation-control gene	sda	mediates a developmental checkpoint coupling initiation of sporulation (phosphorylation of Spo0A) to the function of replication initiation proteins	sspC	small acid-soluble spore protein (alpha/beta-type SASP)
spoIIIAH	mutants block sporulation after engulfment (stage III sporulation)	spoIIIAF	mutants block sporulation after engulfment (stage III sporulation)	spo0E	negative sporulation regulatory phosphatase	sspE	small acid-soluble spore protein (gamma-type SASP)
spoIIID	transcriptional regulator	spoIIIC	RNA polymerase sporulation-specific sigma factor (sigma-K) (C-terminal half)	spoIIB	spatial and temporal regulation of the dissolution of septal peptidoglycan during engulfment (stage II sporulation)	sspG	small acid-soluble spore protein
spoIIM	required for dissolution of the septal cell wall (stage II sporulation)	spoIVCA	site-specific DNA recombinase	spoIISA	sporulation protein IISA	sspM	small acid-soluble spore protein
spoIIP	required for dissolution of the septal cell wall (stage II sporulation)	spoVAA	sporulation protein VAA	spoIISB	sporulation protein IISB	usd	required for translation of spoIIID
spoIIQ	required for completion of engulfment	spoVAB	sporulation protein VAB	sspJ	small acid-soluble spore protein	yfkQ	hypothetical protein
spoIIR	required for processing of pro-sigma-E	spoVD	penicillin-binding protein	sspK	acid-soluble spore protein K	yfkT	hypothetical protein
spoIVA	required for proper spore cortex formation and coat assembly (stage IV sporulation)	spoVG	regulatory protein SpoVG	sspL	small acid-soluble spore protein
spoIVB	serine peptidase of the SA clan	spoVID	required for assembly of the spore coat (stage VI sporulation)	sspN	acid-soluble spore protein N
spoIVFA	inhibition of SpoIVFB (negative regulation) and hypothesised to stabilize the thermolabile spoIVFB product (positive regulation) (stage IV sporulation)	spoVK	sporulation protein VK	sspO	acid-soluble spore protein O
spoIVFB	membrane metalloprotease	spoVS	required for dehydratation of the spore core and assembly of the coat (stage V sporulation)	sspP	acid-soluble spore protein P
spoVAC	sporulation protein VAC	sspB	small acid-soluble spore protein (beta-type SASP)	yknT	hypothetical protein
spoVAD	stage V sporulation protein AD	sspD	small acid-soluble spore protein (alpha/beta-type SASP)	yraD	hypothetical protein
spoVAE	sporulation protein VAE	sspF	small acid-soluble spore protein (alpha/beta-type SASP)	yraG	hypothetical protein
spoVAF	sporulation protein VAF	sspH	acid-soluble spore protein H	ytaA	hypothetical protein
spoVB	involved in spore cortex synthesis (stage V sporulation)	tasA	translocation-dependent anti spore component
spoVFA	dipicolinate synthase subunit A	tlp	small acid-soluble spore protein Tlp
spoVFB	dipicolinate synthase subunit B	yabG	hypothetical protein
spoVR	involved in spore cortex synthesis (stage V sporulation)	yfkR	hypothetical protein
spoVT	transcriptional regulator	yndD	hypothetical protein
sspI	small acid-soluble spore protein SspI	yndE	hypothetical protein
yaaH	hypothetical protein	yndF	hypothetical protein
ypeB	hypothetical protein	ywdL	hypothetical protein
yqfD	hypothetical protein
